# Supplementary material for: An improved sequence based prediction protocol for DNA-binding proteins using SVM and comprehensive feature analysis
Source: BMC Bioinformatics. 2013 Mar 9;14:90. doi: 10.1186/1471-2105-14-90 (PMC3602657; doi:10.1186/1471-2105-14-90)
Supplement: Additional file 2 — The IFS results for DNAdset. [file 1471-2105-14-90-S2.xls]

## Sheet: Sheet1
Table S1 - The IFS reuslts for DNAdset
Number of featuers	Feature type	Acc	F-score	Sen	Spe	MCC	AUC
1	AAIndex-OCTD	0.789972	0.786592	0.782625	0.811595	0.595152	0.87622
2	PSSM-SAA	0.835437	0.835617	0.842925	0.834174	0.673142	0.90821
3	DPC	0.844016	0.837663	0.813611	0.889016	0.702915	0.911696
4	S&F-SAA	0.857176	0.856993	0.870746	0.84662	0.715316	0.921253
5	PSSM-SAA	0.865825	0.866151	0.877687	0.853066	0.730159	0.918105
6	AAIndex-SAA	0.863675	0.862349	0.855385	0.876855	0.729156	0.934372
7	AAIndex-OCTD	0.876671	0.878755	0.898078	0.860011	0.756328	0.94198
8	SAAC	0.881019	0.881658	0.899802	0.863287	0.762547	0.943985
9	DPC	0.883146	0.883716	0.89947	0.865744	0.765123	0.945222
10	AAIndex-AC	0.880972	0.881447	0.895358	0.865744	0.761033	0.945222
11	PSSM-SAA	0.874451	0.873459	0.870978	0.879312	0.74772	0.942992
12	PSSM-SAA	0.874451	0.875469	0.884412	0.865655	0.747699	0.944304
13	DPC	0.874497	0.874945	0.883438	0.865744	0.74758	0.943198
14	AAIndex-SAA	0.867999	0.869824	0.881714	0.857731	0.736498	0.944435
15	AAIndex-SAA	0.874427	0.874926	0.88128	0.869999	0.748031	0.943198
16	S&F-AC	0.89612	0.896624	0.902956	0.89361	0.793758	0.95373
17	DPC	0.893946	0.893623	0.894507	0.899166	0.790154	0.955005
18	DPC	0.889598	0.888094	0.881173	0.903742	0.781346	0.954723
19	DPC	0.887447	0.886457	0.885618	0.895408	0.77769	0.954574
20	AAIndex-OCTD	0.891772	0.890178	0.884745	0.903742	0.785101	0.951706
21	AAC	0.902595	0.903346	0.916289	0.89532	0.808626	0.954499
22	PSSM-OCTD	0.893946	0.893804	0.902089	0.890744	0.790309	0.957066
23	PSSM-SAA	0.896096	0.896486	0.906967	0.890744	0.795021	0.956841
24	DPC	0.898247	0.897576	0.89828	0.903332	0.79753	0.961039
25	DPC	0.898317	0.898468	0.90727	0.895408	0.798578	0.960664
26	S&F-OCTD	0.902665	0.902461	0.910841	0.899664	0.806785	0.960514
27	AAIndex-OCTD	0.89619	0.895731	0.90175	0.895906	0.794869	0.956879
28	AAIndex-AC	0.896166	0.895571	0.901851	0.895817	0.794359	0.958415
29	SAAC	0.904792	0.904361	0.90727	0.907676	0.810842	0.959671
30	DPC	0.898294	0.897459	0.88929	0.909243	0.796952	0.959146
31	AAIndex-SAA	0.904839	0.904503	0.914413	0.899984	0.81092	0.960346
32	S&F-SAA	0.907013	0.907258	0.923735	0.897527	0.817837	0.965836
33	PSSM-SAA	0.904862	0.905752	0.920265	0.895817	0.812645	0.964131
34	AAC	0.911314	0.911096	0.923735	0.905219	0.825278	0.967055
35	DPC	0.902712	0.903866	0.920265	0.891651	0.808764	0.964431
36	AAIndex-OCTD	0.902712	0.903866	0.920265	0.891651	0.808764	0.965068
37	SAAC	0.91136	0.912388	0.92818	0.899343	0.824695	0.965387
38	DPC	0.907013	0.906543	0.91408	0.902121	0.813173	0.961732
39	PSSM-SAA	0.907013	0.907363	0.922429	0.893699	0.813696	0.96207
40	AAIndex-OCTD	0.90914	0.908894	0.910509	0.908833	0.816725	0.959558
41	DPC	0.909187	0.910237	0.926974	0.89231	0.817562	0.962051
42	DPC	0.909187	0.910139	0.930546	0.888143	0.818055	0.964956
43	S&F-OCTD	0.911384	0.91227	0.93499	0.889853	0.823412	0.965106
44	PSSM-SAA	0.913511	0.914431	0.935424	0.893699	0.827595	0.965705
45	AAIndex-SAA	0.915662	0.916357	0.935424	0.897866	0.83154	0.966267
46	PSSM-SAA	0.915662	0.916357	0.935424	0.897866	0.83154	0.96608
47	AAIndex-AC	0.904815	0.905417	0.920164	0.895817	0.812564	0.964412
48	AAIndex-OCTD	0.900491	0.901074	0.914312	0.889444	0.801091	0.962388
49	SAAC	0.898364	0.899145	0.909766	0.889764	0.798152	0.963269
50	AAIndex-SAA	0.906989	0.908262	0.927206	0.889444	0.815119	0.963007
51	DPC	0.898317	0.89819	0.905322	0.89361	0.796477	0.96192
52	DPC	0.906966	0.907292	0.918756	0.897866	0.813849	0.962576
53	AAIndex-SAA	0.906966	0.907074	0.914644	0.902121	0.814059	0.962126
54	S&F-OCTD	0.91129	0.91111	0.919089	0.907676	0.823549	0.962463
55	AAIndex-SAA	0.906942	0.906044	0.905322	0.910134	0.813005	0.962969
56	S&F-OCTD	0.913464	0.91446	0.931751	0.897545	0.827691	0.966118
57	AAIndex-SAA	0.911314	0.911286	0.922328	0.902121	0.822933	0.963063
58	PSSM-SAA	0.915638	0.915558	0.931852	0.904489	0.833138	0.964656
59	DPC	0.915638	0.915558	0.931852	0.904489	0.833138	0.966249
60	AAIndex-OCTD	0.915638	0.915558	0.931852	0.904489	0.833138	0.965818
61	DPC	0.915638	0.914861	0.926974	0.908656	0.832299	0.965199
62	AAIndex-AC	0.915638	0.914861	0.926974	0.908656	0.832299	0.965312
63	AAIndex-SAA	0.915638	0.915558	0.931852	0.904489	0.833138	0.965555
64	DPC	0.909187	0.909823	0.927408	0.895088	0.819957	0.965986
65	S&F-SAA	0.913488	0.914131	0.931852	0.898934	0.828694	0.965424
66	PSSM-SAA	0.913488	0.913891	0.928281	0.904489	0.82967	0.964543
67	DPC	0.915685	0.915318	0.923403	0.912911	0.832702	0.966961
68	AAIndex-OCTD	0.915685	0.915318	0.923403	0.912911	0.832702	0.966736
69	DPC	0.915662	0.915723	0.931852	0.90481	0.833545	0.964918
70	AAIndex-SAA	0.915662	0.915723	0.931852	0.90481	0.833545	0.964881
71	DPC	0.913488	0.913694	0.928281	0.90513	0.829627	0.965668
72	DPC	0.911314	0.91177	0.923836	0.903101	0.823686	0.965986
73	AAIndex-OCTD	0.913488	0.913277	0.927408	0.904489	0.828372	0.96683
74	S&F-AC	0.91129	0.911104	0.923403	0.903421	0.823283	0.966136
75	PSSM-OCTD	0.91129	0.911104	0.923403	0.903421	0.823283	0.965799
76	AAIndex-AC	0.91129	0.911329	0.924709	0.90611	0.826152	0.966417
77	AAIndex-OCTD	0.909116	0.90898	0.920164	0.90611	0.821739	0.966399
78	DPC	0.911314	0.911592	0.923403	0.903332	0.823165	0.967242
79	PSSM-AC	0.91129	0.91018	0.911376	0.918058	0.824676	0.96593
80	AAIndex-OCTD	0.91129	0.91018	0.911376	0.918058	0.824676	0.965593
81	PSSM-SAA	0.906989	0.907428	0.923403	0.894999	0.814853	0.96683
82	DPC	0.906989	0.907428	0.923403	0.894999	0.814853	0.966455
83	DPC	0.906966	0.907649	0.917566	0.904489	0.817501	0.966755
84	AAIndex-OCTD	0.913464	0.913927	0.928281	0.903421	0.82786	0.96578
85	DPC	0.911337	0.912004	0.931852	0.895088	0.823948	0.966998
86	DPC	0.902595	0.903062	0.909551	0.904401	0.809859	0.964712
87	DPC	0.917835	0.917964	0.931852	0.908656	0.83708	0.968291
88	AAIndex-SAA	0.913488	0.914261	0.928281	0.903101	0.828095	0.968179
89	S&F-SAA	0.915662	0.915982	0.927408	0.906947	0.831436	0.969603
90	AAIndex-SAA	0.915662	0.915982	0.927408	0.906947	0.831436	0.969528
91	AAIndex-SAA	0.919986	0.920584	0.937069	0.909956	0.843603	0.969097
92	PSSM-SAA	0.915638	0.91681	0.933497	0.904401	0.834661	0.967579
93	DPC	0.90907	0.909706	0.917364	0.908247	0.82169	0.966699
94	PSSM-AC	0.915662	0.915807	0.912688	0.923791	0.832628	0.965574
95	DPC	0.915638	0.916377	0.924608	0.911202	0.832498	0.967842
96	SAAC	0.917812	0.918728	0.929154	0.911202	0.836822	0.968029
97	PSSM-AC	0.906966	0.906801	0.90447	0.916758	0.817666	0.966511
98	AAIndex-SAA	0.911314	0.911336	0.912587	0.916758	0.825513	0.966436
99	AAIndex-OCTD	0.92216	0.923125	0.93717	0.911202	0.845246	0.968685
100	AAIndex-SAA	0.917812	0.918365	0.925149	0.915369	0.836772	0.96445
101	S&F-AC	0.911267	0.912537	0.925582	0.902691	0.824258	0.967842
102	AAIndex-OCTD	0.913441	0.913971	0.921138	0.911202	0.828216	0.967542
103	AAIndex-OCTD	0.917789	0.918969	0.93717	0.902691	0.836678	0.968029
104	DPC	0.917765	0.917771	0.917566	0.925091	0.83802	0.968498
105	AAIndex-AC	0.917765	0.918617	0.925582	0.91528	0.836717	0.968142
106	AAIndex-SAA	0.911314	0.911698	0.916159	0.911202	0.824021	0.964712
107	AAIndex-OCTD	0.919986	0.920503	0.935863	0.906858	0.840389	0.96786
108	AAIndex-OCTD	0.922113	0.922908	0.940741	0.906858	0.844735	0.968573
109	SAAC	0.919939	0.920744	0.936297	0.905558	0.839358	0.969416
110	S&F-OCTD	0.919939	0.920744	0.936297	0.905558	0.839358	0.969472
111	AAIndex-OCTD	0.924287	0.924178	0.936297	0.916669	0.849189	0.969622
112	DPC	0.919963	0.92116	0.940741	0.901391	0.839904	0.970109
113	DPC	0.922137	0.922862	0.940741	0.906947	0.844794	0.969809
114	SAAC	0.919963	0.92116	0.940741	0.901391	0.839904	0.969716
115	DPC	0.919963	0.92116	0.940741	0.901391	0.839904	0.969097
116	PSSM-AC	0.922137	0.922862	0.940741	0.906947	0.844794	0.96891
117	AAIndex-AC	0.917765	0.918775	0.932725	0.905558	0.835235	0.968179
118	AAIndex-SAA	0.915615	0.916808	0.932725	0.901391	0.831222	0.968254
119	S&F-SAA	0.913441	0.914371	0.928281	0.901391	0.826742	0.968329
120	PSSM-SAA	0.919939	0.921348	0.941175	0.901391	0.840042	0.968142
121	AAIndex-OCTD	0.919939	0.921348	0.941175	0.901391	0.840042	0.968104
122	DPC	0.913511	0.912672	0.921455	0.909547	0.828409	0.96192
123	PSSM-SAA	0.915615	0.91727	0.93717	0.897136	0.831709	0.968441
124	AAIndex-SAA	0.913464	0.915186	0.930027	0.902691	0.829247	0.96578
125	SAAC	0.90914	0.909756	0.923634	0.899914	0.820492	0.966905
126	AAIndex-OCTD	0.913511	0.914247	0.931751	0.900234	0.829208	0.969004
127	DPC	0.922183	0.922385	0.951455	0.896067	0.846653	0.96846
128	DPC	0.920033	0.918449	0.932709	0.908567	0.84026	0.966549
129	PSSM-SAA	0.900491	0.900326	0.905429	0.895924	0.800006	0.963906
130	PSSM-AC	0.902641	0.901367	0.908561	0.900145	0.80571	0.963588
131	AAIndex-SAA	0.911267	0.911648	0.91973	0.906858	0.82358	0.96786
132	AAIndex-OCTD	0.920033	0.919758	0.946577	0.896067	0.841948	0.968591
133	DPC	0.909116	0.909718	0.91973	0.902691	0.819714	0.967711
134	S&F-AC	0.904745	0.905504	0.911613	0.901303	0.810371	0.966961
135	DPC	0.913464	0.911752	0.916678	0.912093	0.826654	0.967148
136	DPC	0.907013	0.904726	0.907355	0.907926	0.813585	0.967055
137	DPC	0.909163	0.906887	0.907355	0.911773	0.817959	0.967279
138	DPC	0.917742	0.917523	0.923195	0.91626	0.836402	0.968704
139	AAIndex-OCTD	0.924264	0.924437	0.935323	0.914871	0.848288	0.970147
140	AAIndex-OCTD	0.92209	0.922502	0.931751	0.914871	0.844132	0.970184
141	DPC	0.92431	0.924158	0.938894	0.911113	0.848643	0.970409
142	PSSM-OCTD	0.922137	0.921963	0.938894	0.906947	0.844255	0.970109
143	DPC	0.917835	0.916634	0.929138	0.906947	0.835048	0.970016
144	AAIndex-SAA	0.920009	0.919018	0.929138	0.910793	0.839695	0.969397
145	S&F-OCTD	0.924287	0.92437	0.938894	0.910704	0.848551	0.969641
146	DPC	0.922137	0.922444	0.938894	0.906538	0.844607	0.96891
147	AAC	0.917812	0.918396	0.931751	0.906947	0.836267	0.969303
148	PSSM-SAA	0.924334	0.923659	0.945704	0.902371	0.849023	0.969603
149	DPC	0.909163	0.909088	0.914852	0.906947	0.819074	0.967767
150	S&F-OCTD	0.92216	0.922181	0.942465	0.902691	0.844957	0.968872
151	AAIndex-SAA	0.920009	0.920295	0.942465	0.898525	0.841076	0.968816
152	DPC	0.924334	0.923659	0.945704	0.902371	0.849023	0.96921
153	AAIndex-OCTD	0.919963	0.920063	0.935323	0.906947	0.839979	0.969079
154	DPC	0.917789	0.917855	0.934349	0.901391	0.835199	0.969659
155	DPC	0.920009	0.920506	0.951455	0.890832	0.841885	0.968479
156	DPC	0.926484	0.926226	0.942465	0.910793	0.853159	0.969547
157	PSSM-AC	0.917835	0.917698	0.930445	0.906947	0.83579	0.968573
158	AAIndex-AC	0.917835	0.917698	0.930445	0.906947	0.83579	0.968498
159	SAAC	0.926461	0.92628	0.943439	0.911113	0.852681	0.969341
160	S&F-OCTD	0.932983	0.932337	0.950582	0.91496	0.865972	0.970334
161	AAIndex-SAA	0.930832	0.929698	0.945704	0.91496	0.861414	0.969809
162	PSSM-SAA	0.930832	0.929698	0.945704	0.91496	0.861414	0.969997
163	DPC	0.930832	0.929698	0.945704	0.91496	0.861414	0.970053
164	AAIndex-SAA	0.932983	0.932337	0.950582	0.91496	0.865972	0.97024
165	AAIndex-SAA	0.930832	0.930208	0.950582	0.911113	0.861917	0.970053
166	DPC	0.932983	0.932337	0.950582	0.91496	0.865972	0.969959
167	PSSM-AC	0.92431	0.923821	0.93792	0.910793	0.848912	0.970746
168	S&F-AC	0.932983	0.932337	0.950582	0.91496	0.865972	0.970915
169	AAIndex-AC	0.932983	0.932337	0.950582	0.91496	0.865972	0.970728
170	DPC	0.933006	0.932592	0.955027	0.911113	0.866476	0.971608
171	S&F-AC	0.933006	0.932592	0.955027	0.911113	0.866476	0.971608
172	AAIndex-AC	0.933006	0.932592	0.955027	0.911113	0.866476	0.971646
173	DPC	0.930856	0.930666	0.955027	0.906947	0.862531	0.971327
174	AAIndex-OCTD	0.933006	0.932592	0.955027	0.911113	0.866476	0.971421
175	AAIndex-OCTD	0.930856	0.930666	0.955027	0.906947	0.862531	0.97159
176	PSSM-OCTD	0.919963	0.920554	0.935323	0.905558	0.839559	0.968423
177	AAIndex-AC	0.932983	0.932209	0.950481	0.91528	0.866164	0.971421
178	PSSM-AC	0.930832	0.930241	0.950481	0.911113	0.862152	0.971365
179	AAIndex-SAA	0.926508	0.926393	0.950481	0.902691	0.854135	0.971384
180	DPC	0.915638	0.915284	0.922328	0.911113	0.831331	0.969997
181	DPC	0.926531	0.926429	0.950481	0.90278	0.854326	0.97159
182	AAIndex-SAA	0.919939	0.920277	0.930777	0.909404	0.839367	0.970034
183	S&F-SAA	0.926508	0.926438	0.950915	0.90408	0.854899	0.973726
184	AAIndex-SAA	0.930832	0.930703	0.955359	0.908247	0.863414	0.973932
185	PSSM-SAA	0.930832	0.930703	0.955359	0.908247	0.863414	0.973632
186	DPC	0.930832	0.930703	0.955359	0.908247	0.863414	0.974026
187	DPC	0.932983	0.932629	0.955359	0.912414	0.867359	0.973745
188	S&F-AC	0.932983	0.932629	0.955359	0.912414	0.867359	0.973839
189	AAIndex-OCTD	0.932983	0.932629	0.955359	0.912414	0.867359	0.973033
190	DPC	0.932983	0.932629	0.955359	0.912414	0.867359	0.973033
191	AAIndex-SAA	0.932983	0.932629	0.955359	0.912414	0.867359	0.97277
192	AAIndex-AC	0.930832	0.930703	0.955359	0.908247	0.863414	0.972808
193	DPC	0.930809	0.93115	0.956232	0.908247	0.863732	0.973314
194	DPC	0.935133	0.935431	0.960778	0.912414	0.871922	0.973183
195	AAIndex-SAA	0.932983	0.932751	0.9559	0.912734	0.867187	0.974063
196	S&F-OCTD	0.935133	0.935431	0.960778	0.912414	0.871922	0.97277
197	AAIndex-SAA	0.935133	0.935431	0.960778	0.912414	0.871922	0.972677
198	DPC	0.935157	0.935335	0.964349	0.908247	0.872504	0.972396
199	DPC	0.932959	0.933694	0.960778	0.906858	0.867243	0.973033
200	S&F-AC	0.932959	0.932938	0.956333	0.912734	0.867324	0.974176
201	AAIndex-SAA	0.932959	0.933694	0.960778	0.906858	0.867243	0.972883
202	DPC	0.932959	0.932966	0.956232	0.912734	0.867634	0.974401
203	DPC	0.939481	0.939512	0.964349	0.91658	0.880768	0.973314
204	SAAC	0.926508	0.926099	0.939429	0.916669	0.853319	0.975563
205	DPC	0.928612	0.929861	0.946391	0.916348	0.859887	0.975113
206	AAIndex-SAA	0.930832	0.930766	0.95546	0.908158	0.863076	0.972902
207	AAIndex-AC	0.937307	0.937036	0.956333	0.920836	0.87532	0.975
208	DPC	0.930762	0.931791	0.946391	0.920515	0.863752	0.975113
209	AAIndex-SAA	0.935133	0.935384	0.964349	0.908158	0.872361	0.972733
210	S&F-OCTD	0.922207	0.922339	0.939328	0.908336	0.845431	0.974907
211	AAIndex-AC	0.932959	0.933416	0.94909	0.920515	0.867103	0.974738
212	PSSM-AC	0.935133	0.935384	0.964349	0.908158	0.872361	0.971871
213	AAIndex-SAA	0.930785	0.931479	0.945518	0.920515	0.86303	0.977137
214	DPC	0.932983	0.933454	0.964349	0.903992	0.868496	0.971833
215	DPC	0.930809	0.931282	0.94909	0.916669	0.863124	0.97798
216	PSSM-OCTD	0.928658	0.929356	0.94909	0.912502	0.85918	0.977886
217	SAAC	0.930809	0.931282	0.94909	0.916669	0.863124	0.977062
218	DPC	0.930809	0.931282	0.94909	0.916669	0.863124	0.976968
219	DPC	0.930809	0.931282	0.94909	0.916669	0.863124	0.976931
220	AAIndex-OCTD	0.932959	0.933566	0.953534	0.916669	0.867811	0.976837
221	AAIndex-OCTD	0.932959	0.933249	0.94909	0.920836	0.867137	0.976687
222	AAIndex-AC	0.930809	0.931637	0.953534	0.912502	0.863946	0.976312
223	DPC	0.926461	0.927012	0.941074	0.916669	0.854407	0.977249
224	AAIndex-SAA	0.926461	0.927012	0.941074	0.916669	0.854407	0.977062
225	AAIndex-OCTD	0.926461	0.927012	0.941074	0.916669	0.854407	0.977137
226	DPC	0.924334	0.924693	0.940201	0.912502	0.849861	0.974532
227	AAIndex-SAA	0.928658	0.928948	0.944645	0.916669	0.858526	0.974401
228	PSSM-OCTD	0.924334	0.92509	0.941074	0.912502	0.850432	0.974588
229	PSSM-OCTD	0.92431	0.925085	0.941074	0.912502	0.850463	0.97575
230	DPC	0.92431	0.925085	0.941074	0.912502	0.850463	0.975263
231	S&F-AC	0.920009	0.920377	0.932185	0.912502	0.841198	0.974551
232	PSSM-OCTD	0.928612	0.9295	0.945518	0.916348	0.859208	0.975057
233	DPC	0.924287	0.925298	0.941074	0.912093	0.850369	0.974588
234	PSSM-AC	0.922137	0.923164	0.941074	0.908247	0.846391	0.974794
235	AAIndex-OCTD	0.922137	0.923164	0.941074	0.908247	0.846391	0.974794
236	AAIndex-AC	0.926461	0.927851	0.953635	0.903992	0.855545	0.972058
237	PSSM-SAA	0.922207	0.92213	0.939328	0.908656	0.845564	0.974626
238	AAIndex-SAA	0.922207	0.92213	0.939328	0.908656	0.845564	0.974776
239	DPC	0.920033	0.920229	0.935756	0.908656	0.841375	0.974757
240	S&F-OCTD	0.920033	0.919746	0.934883	0.908656	0.841005	0.974607
241	PSSM-AC	0.922183	0.922608	0.940201	0.908656	0.845965	0.975244
242	AAIndex-AC	0.926508	0.926595	0.943772	0.912502	0.85405	0.976069
243	AAIndex-SAA	0.922207	0.92213	0.939328	0.908656	0.845564	0.975544
244	PSSM-SAA	0.926508	0.926839	0.948216	0.908656	0.854829	0.975844
245	AAIndex-SAA	0.92431	0.924999	0.948216	0.903101	0.850265	0.975244
246	AAIndex-AC	0.926484	0.926735	0.948216	0.908656	0.855036	0.975394
247	S&F-OCTD	0.926484	0.926735	0.948216	0.908656	0.855036	0.975357
248	DPC	0.926484	0.926735	0.948216	0.908656	0.855036	0.975619
249	DPC	0.92431	0.924834	0.944645	0.908656	0.850847	0.974926
250	AAIndex-OCTD	0.926484	0.926735	0.948216	0.908656	0.855036	0.975357
251	DPC	0.926484	0.926166	0.947343	0.908656	0.854869	0.974888
252	AAIndex-SAA	0.924357	0.923372	0.933577	0.91658	0.848955	0.975338
253	S&F-SAA	0.920033	0.919697	0.938455	0.904401	0.841172	0.976781
254	DPC	0.917859	0.917658	0.930878	0.908656	0.836635	0.976687
255	PSSM-OCTD	0.922207	0.922076	0.942899	0.904401	0.845805	0.976725
256	DPC	0.922207	0.922076	0.942899	0.904401	0.845805	0.976575
257	AAIndex-SAA	0.926531	0.926202	0.938455	0.916348	0.853655	0.975394
258	AAIndex-AC	0.924357	0.924161	0.942899	0.908247	0.849702	0.975863
259	DPC	0.924404	0.923956	0.94647	0.904489	0.850297	0.975431
260	PSSM-AC	0.92223	0.921571	0.942026	0.904489	0.845738	0.975488
261	DPC	0.920079	0.919996	0.94647	0.896388	0.842405	0.975188
262	PSSM-OCTD	0.922207	0.922236	0.951016	0.896388	0.846955	0.974757
263	AAIndex-AC	0.920056	0.920388	0.951016	0.892221	0.843132	0.974926
264	AAC	0.92223	0.92219	0.954587	0.892221	0.847724	0.975094
265	DPC	0.926508	0.926899	0.943772	0.912502	0.854775	0.97665
266	AAIndex-AC	0.926484	0.927049	0.943772	0.911113	0.853886	0.976406
267	PSSM-AC	0.924404	0.92354	0.945597	0.904721	0.850882	0.97665
268	DPC	0.920079	0.919862	0.942026	0.900555	0.842261	0.97575
269	PSSM-SAA	0.92431	0.924999	0.948216	0.903101	0.850265	0.975713
270	PSSM-OCTD	0.926484	0.92735	0.952762	0.903101	0.854589	0.976087
271	AAIndex-AC	0.92431	0.924999	0.948216	0.903101	0.850265	0.976031
272	DPC	0.919963	0.920662	0.940201	0.903101	0.841509	0.973632
273	S&F-AC	0.92431	0.924999	0.948216	0.903101	0.850265	0.975806
274	AAIndex-AC	0.922137	0.923099	0.944645	0.903101	0.845989	0.975713
275	DPC	0.922137	0.923099	0.944645	0.903101	0.845989	0.97575
276	DPC	0.922137	0.923099	0.944645	0.903101	0.845989	0.976125
277	DPC	0.917812	0.918382	0.935756	0.903101	0.836743	0.976537
278	DPC	0.926531	0.925691	0.938556	0.916989	0.853655	0.977924
279	PSSM-OCTD	0.926531	0.926368	0.951016	0.904721	0.855235	0.976181
280	PSSM-AC	0.922113	0.922592	0.940201	0.907267	0.845374	0.975638
281	AAIndex-OCTD	0.919963	0.920308	0.935756	0.907267	0.840687	0.975788
282	AAIndex-OCTD	0.919963	0.920308	0.935756	0.907267	0.840687	0.976087
283	PSSM-AC	0.919963	0.920308	0.935756	0.907267	0.840687	0.976144
284	DPC	0.926461	0.926029	0.939328	0.916669	0.85363	0.976818
285	AAIndex-AC	0.92431	0.924103	0.939328	0.912502	0.849686	0.976575
286	S&F-SAA	0.930879	0.930232	0.954587	0.908656	0.863984	0.976031
287	PSSM-SAA	0.928682	0.928483	0.947444	0.912823	0.858826	0.976125
288	DPC	0.928728	0.928195	0.954587	0.90481	0.860165	0.976162
289	AAIndex-OCTD	0.928728	0.928195	0.954587	0.90481	0.860165	0.975937
290	AAIndex-AC	0.926531	0.926445	0.947444	0.908977	0.855006	0.97605
291	AAIndex-SAA	0.930879	0.930081	0.954587	0.908977	0.864046	0.97575
292	AAIndex-SAA	0.930879	0.930081	0.954587	0.908977	0.864046	0.975937
293	DPC	0.928705	0.928431	0.951016	0.908656	0.859392	0.975675
294	SAAC	0.926554	0.926106	0.946571	0.908656	0.854642	0.976781
295	PSSM-OCTD	0.926554	0.926106	0.946571	0.908656	0.854642	0.976762
296	PSSM-SAA	0.926531	0.926597	0.947444	0.908656	0.854944	0.975282
297	AAIndex-OCTD	0.928705	0.928431	0.951016	0.908656	0.859392	0.975113
298	DPC	0.922183	0.922331	0.943873	0.90481	0.846294	0.974494
299	AAIndex-OCTD	0.924357	0.924199	0.947444	0.90481	0.850608	0.974476
300	AAIndex-OCTD	0.926531	0.92652	0.951016	0.904401	0.855173	0.974926
301	AAIndex-SAA	0.926531	0.92652	0.951016	0.904401	0.855173	0.974907
302	AAIndex-OCTD	0.926531	0.92652	0.951016	0.904401	0.855173	0.974907
303	AAIndex-AC	0.928682	0.928406	0.951016	0.908567	0.859054	0.975338
304	AAIndex-OCTD	0.930902	0.930345	0.954587	0.908656	0.863715	0.976668
305	SAAC	0.922113	0.922393	0.935756	0.911113	0.844584	0.974457
306	AAIndex-AC	0.926438	0.926577	0.943772	0.911113	0.853546	0.974869
307	DPC	0.92216	0.92206	0.935857	0.912823	0.84527	0.975525
308	DPC	0.930809	0.929877	0.943	0.920836	0.861759	0.975619
309	PSSM-OCTD	0.926508	0.926572	0.947444	0.908567	0.854606	0.975563
310	PSSM-OCTD	0.926508	0.926572	0.947444	0.908567	0.854606	0.975544
311	SAAC	0.92216	0.922803	0.940302	0.908567	0.846104	0.975113
312	AAIndex-OCTD	0.92216	0.922803	0.940302	0.908567	0.846104	0.975038
313	PSSM-AC	0.922113	0.923094	0.941074	0.907267	0.845698	0.974157
314	DPC	0.922113	0.923094	0.941074	0.907267	0.845698	0.974026
315	SAAC	0.92431	0.924888	0.940302	0.912414	0.85	0.974345
316	PSSM-SAA	0.92431	0.924888	0.940302	0.912414	0.85	0.974363
317	AAIndex-SAA	0.926484	0.927319	0.944746	0.912414	0.854552	0.974457
318	DPC	0.926484	0.927319	0.944746	0.912414	0.854552	0.974288
319	AAIndex-OCTD	0.926484	0.927319	0.944746	0.912414	0.854552	0.974195
320	AAIndex-SAA	0.926484	0.927319	0.944746	0.912414	0.854552	0.974288
321	PSSM-SAA	0.926484	0.927319	0.944746	0.912414	0.854552	0.973951
322	DPC	0.926484	0.927319	0.944746	0.912414	0.854552	0.974063
323	AAIndex-SAA	0.926484	0.927319	0.944746	0.912414	0.854552	0.973857
324	S&F-OCTD	0.926484	0.927319	0.944746	0.912414	0.854552	0.973801
325	AAIndex-OCTD	0.926484	0.927319	0.944746	0.912414	0.854552	0.973764
326	DPC	0.92431	0.925382	0.941175	0.912414	0.850479	0.973876
327	AAIndex-OCTD	0.92431	0.925382	0.941175	0.912414	0.850479	0.973914
328	DPC	0.928635	0.9296	0.949191	0.912414	0.859318	0.973651
329	PSSM-OCTD	0.928635	0.9296	0.949191	0.912414	0.859318	0.973033
330	AAIndex-AC	0.928635	0.9296	0.949191	0.912414	0.859318	0.973201
331	DPC	0.928635	0.9296	0.949191	0.912414	0.859318	0.973557
332	PSSM-SAA	0.926484	0.927515	0.949191	0.908567	0.855422	0.973707
333	AAIndex-SAA	0.926484	0.927515	0.949191	0.908567	0.855422	0.973951
334	SAAC	0.917789	0.917861	0.934782	0.90278	0.837223	0.974982
335	DPC	0.919963	0.919597	0.934782	0.908336	0.841994	0.975394
336	AAIndex-SAA	0.913511	0.913428	0.922423	0.907267	0.827559	0.976743
337	S&F-OCTD	0.913511	0.913428	0.922423	0.907267	0.827559	0.976781
338	DPC	0.928635	0.927896	0.942899	0.916669	0.857944	0.975919
339	AAIndex-OCTD	0.930809	0.930247	0.947444	0.916669	0.862268	0.975863
340	SAAC	0.917812	0.917167	0.926766	0.912911	0.837308	0.974532
341	AAIndex-AC	0.917812	0.917167	0.926766	0.912911	0.837308	0.974401
342	S&F-SAA	0.915708	0.91553	0.926434	0.908424	0.832563	0.974926
343	SAAC	0.926508	0.926038	0.942899	0.912591	0.854409	0.974888
344	PSSM-SAA	0.92431	0.923651	0.934782	0.916758	0.84973	0.974794
345	AAIndex-AC	0.92431	0.923651	0.934782	0.916758	0.84973	0.974719
346	AAIndex-AC	0.926461	0.925931	0.939227	0.916758	0.854496	0.974063
347	PSSM-AC	0.92431	0.923651	0.934782	0.916758	0.84973	0.974176
348	AAIndex-AC	0.919986	0.918582	0.92546	0.916758	0.840697	0.974382
349	AAIndex-SAA	0.915708	0.914743	0.925561	0.908656	0.831753	0.974363
350	DPC	0.913558	0.913402	0.926434	0.904489	0.828016	0.974307
351	DPC	0.913558	0.913402	0.926434	0.904489	0.828016	0.974251
352	DPC	0.926554	0.92549	0.938122	0.916846	0.853656	0.974382
353	DPC	0.924381	0.923623	0.934551	0.916846	0.849343	0.974082
354	PSSM-OCTD	0.919986	0.918256	0.921449	0.921013	0.840963	0.974251
355	S&F-OCTD	0.930856	0.930817	0.948419	0.916846	0.863196	0.974513
356	AAIndex-OCTD	0.933029	0.933264	0.952863	0.916846	0.867526	0.973914
357	AAIndex-OCTD	0.930879	0.930693	0.947985	0.916846	0.862829	0.973895
358	PSSM-SAA	0.930879	0.930693	0.947985	0.916846	0.862829	0.973857
359	AAIndex-AC	0.924357	0.922834	0.926101	0.925268	0.849421	0.974626
360	S&F-OCTD	0.926531	0.926509	0.94354	0.911291	0.853728	0.973464
361	AAIndex-AC	0.926508	0.92752	0.957307	0.899023	0.855202	0.972189
362	AAIndex-OCTD	0.928658	0.928212	0.939868	0.921013	0.85855	0.975225
363	DPC	0.92223	0.92255	0.94354	0.903189	0.845045	0.974176
364	PSSM-OCTD	0.92223	0.92255	0.94354	0.903189	0.845045	0.973932
365	AAIndex-SAA	0.924357	0.925243	0.952863	0.899023	0.850357	0.972114
366	AAIndex-AC	0.926531	0.927632	0.957307	0.899023	0.854839	0.972302
367	DPC	0.924381	0.924874	0.947985	0.903189	0.849795	0.973689
368	AAIndex-OCTD	0.924381	0.924874	0.947985	0.903189	0.849795	0.97367
369	AAIndex-OCTD	0.922207	0.922576	0.943439	0.903189	0.845388	0.973651
370	S&F-OCTD	0.920033	0.920676	0.939868	0.903189	0.841112	0.973857
371	AAIndex-OCTD	0.920033	0.920676	0.939868	0.903189	0.841112	0.973782
372	AAIndex-OCTD	0.922207	0.922576	0.943439	0.903189	0.845388	0.97382
373	PSSM-OCTD	0.924381	0.924874	0.947985	0.903189	0.849795	0.97382
374	SAAC	0.928705	0.92869	0.947985	0.912591	0.858536	0.974757
375	S&F-OCTD	0.922183	0.92135	0.930979	0.917167	0.845552	0.974926
376	DPC	0.924381	0.924823	0.943439	0.907356	0.849787	0.974907
377	AAIndex-OCTD	0.924381	0.924823	0.943439	0.907356	0.849787	0.974907
378	PSSM-SAA	0.924381	0.924823	0.943439	0.907356	0.849787	0.974963
379	DPC	0.924381	0.924823	0.943439	0.907356	0.849787	0.975094
380	DPC	0.924381	0.924823	0.943439	0.907356	0.849787	0.975
381	AAIndex-OCTD	0.924381	0.924823	0.943439	0.907356	0.849787	0.974963
382	AAIndex-OCTD	0.924381	0.924823	0.943439	0.907356	0.849787	0.974944
383	AAIndex-OCTD	0.924381	0.924823	0.943439	0.907356	0.849787	0.974907
384	AAIndex-SAA	0.92223	0.922498	0.938995	0.907356	0.845037	0.974926
385	SAAC	0.924381	0.924823	0.943439	0.907356	0.849787	0.974551
386	AAIndex-OCTD	0.924381	0.92438	0.938995	0.911523	0.848993	0.974644
387	SAAC	0.924404	0.924797	0.94354	0.907356	0.84935	0.974513
388	S&F-AC	0.924427	0.925154	0.947985	0.90351	0.849941	0.974682
389	PSSM-SAA	0.917882	0.918246	0.930878	0.907356	0.836528	0.974326
390	DPC	0.917882	0.918246	0.930878	0.907356	0.836528	0.974213
391	AAIndex-AC	0.917882	0.918246	0.930878	0.907356	0.836528	0.974026
392	AAIndex-OCTD	0.920056	0.920248	0.930878	0.911611	0.840821	0.974157
393	PSSM-AC	0.917882	0.918246	0.930878	0.907356	0.836528	0.97382
394	SAAC	0.928705	0.929079	0.944847	0.917078	0.85866	0.974944
395	PSSM-SAA	0.920033	0.920279	0.931852	0.912911	0.841889	0.974944
396	AAIndex-AC	0.928682	0.929674	0.949292	0.911523	0.858477	0.974776
397	DPC	0.928682	0.929674	0.949292	0.911523	0.858477	0.974776
398	AAIndex-OCTD	0.920033	0.920279	0.931852	0.912911	0.841889	0.975113
399	S&F-OCTD	0.920033	0.920279	0.931852	0.912911	0.841889	0.975019
400	AAIndex-SAA	0.928682	0.929674	0.949292	0.911523	0.858477	0.974907
401	AAIndex-AC	0.926531	0.927344	0.944847	0.911523	0.853802	0.974813
402	DPC	0.928705	0.929079	0.944847	0.917078	0.85866	0.974869
403	AAIndex-AC	0.924334	0.924482	0.93673	0.917167	0.850512	0.975319
404	DPC	0.924357	0.924801	0.940302	0.911611	0.849383	0.975282
405	AAIndex-OCTD	0.924357	0.924801	0.940302	0.911611	0.849383	0.975338
406	AAIndex-OCTD	0.924334	0.924482	0.93673	0.917167	0.850512	0.975319
407	PSSM-SAA	0.926531	0.9271	0.944847	0.911611	0.85379	0.975413
408	AAIndex-SAA	0.928682	0.929386	0.960879	0.899023	0.859607	0.973426
409	AAIndex-SAA	0.928682	0.929386	0.960879	0.899023	0.859607	0.973464
410	S&F-AC	0.928682	0.929386	0.960879	0.899023	0.859607	0.973483
411	AAC	0.915732	0.91577	0.926434	0.907765	0.832599	0.974719
412	PSSM-OCTD	0.913581	0.913266	0.926535	0.904987	0.829131	0.975
413	DPC	0.913581	0.913266	0.926535	0.904987	0.829131	0.975075
414	AAIndex-AC	0.911407	0.911329	0.922963	0.904987	0.825058	0.975656
415	DPC	0.913558	0.913065	0.918418	0.913321	0.829121	0.975694
416	AAIndex-SAA	0.913558	0.913065	0.918418	0.913321	0.829121	0.975638
417	S&F-AC	0.911384	0.91082	0.918418	0.909154	0.824632	0.975469
418	AAIndex-AC	0.911384	0.91082	0.918418	0.909154	0.824632	0.975394
419	AAIndex-AC	0.909233	0.908978	0.918418	0.904987	0.820734	0.975656
420	DPC	0.911407	0.910915	0.921989	0.904987	0.824807	0.974588
421	AAIndex-AC	0.911384	0.91082	0.918418	0.909154	0.824632	0.975488
422	AAIndex-AC	0.907059	0.906517	0.917444	0.900732	0.816116	0.974626
423	PSSM-OCTD	0.907059	0.906517	0.917444	0.900732	0.816116	0.974551
424	AAIndex-AC	0.917882	0.917449	0.922862	0.917487	0.83734	0.975619
425	AAIndex-OCTD	0.917882	0.917449	0.922862	0.917487	0.83734	0.975619
426	PSSM-SAA	0.920056	0.919801	0.927408	0.917487	0.841573	0.975713
427	DPC	0.920056	0.919801	0.927408	0.917487	0.841573	0.974944
428	DPC	0.917906	0.91792	0.927408	0.913321	0.837616	0.974944
429	DPC	0.922207	0.921723	0.927408	0.921654	0.845593	0.974682
430	AAIndex-AC	0.920056	0.919801	0.927408	0.917487	0.841573	0.974851
431	DPC	0.922207	0.921723	0.927408	0.921654	0.845593	0.974476
432	S&F-AC	0.922207	0.921723	0.927408	0.921654	0.845593	0.974532
433	S&F-OCTD	0.922207	0.921723	0.927408	0.921654	0.845593	0.974494
434	PSSM-OCTD	0.924357	0.924283	0.932286	0.921654	0.850437	0.974213
435	AAIndex-SAA	0.922183	0.922037	0.932286	0.917487	0.846039	0.974982
436	PSSM-AC	0.924357	0.924335	0.936831	0.917487	0.850445	0.975019
437	AAIndex-OCTD	0.924357	0.924335	0.936831	0.917487	0.850445	0.974944
438	DPC	0.926508	0.926298	0.936831	0.921654	0.854535	0.974851
439	AAC	0.926508	0.926298	0.936831	0.921654	0.854535	0.974569
440	AAIndex-OCTD	0.926508	0.926298	0.936831	0.921654	0.854535	0.974644
441	DPC	0.922183	0.92187	0.931312	0.917399	0.845908	0.973914
442	SAAC	0.920009	0.919933	0.92774	0.917399	0.841835	0.97382
443	DPC	0.917859	0.917483	0.922862	0.917078	0.836863	0.973126
444	AAIndex-OCTD	0.915708	0.915452	0.922862	0.913232	0.832971	0.972902
445	PSSM-SAA	0.917859	0.917373	0.922862	0.917399	0.836991	0.973801
446	DPC	0.917882	0.917352	0.926434	0.914212	0.8376	0.973239
447	AAIndex-OCTD	0.920056	0.920065	0.931312	0.913321	0.842301	0.973988
448	DPC	0.919986	0.919987	0.932286	0.912911	0.841806	0.974926
449	S&F-AC	0.922137	0.922268	0.93673	0.912911	0.846572	0.975075
450	DPC	0.922137	0.922268	0.93673	0.912911	0.846572	0.974982
451	PSSM-OCTD	0.922137	0.922268	0.93673	0.912911	0.846572	0.974907
452	DPC	0.919986	0.919987	0.932286	0.912911	0.841806	0.974869
453	DPC	0.919986	0.919987	0.932286	0.912911	0.841806	0.974907
454	DPC	0.930832	0.931617	0.949624	0.917078	0.863865	0.975263
455	PSSM-OCTD	0.930832	0.931617	0.949624	0.917078	0.863865	0.975338
456	AAIndex-SAA	0.92431	0.924742	0.937164	0.917078	0.851049	0.974869
457	DPC	0.930832	0.931617	0.949624	0.917078	0.863865	0.975263
458	AAIndex-AC	0.930832	0.931617	0.949624	0.917078	0.863865	0.975225
459	AAIndex-AC	0.920079	0.920575	0.935857	0.909154	0.842636	0.974944
460	AAIndex-SAA	0.92216	0.921979	0.932286	0.917167	0.84625	0.973595
461	AAIndex-AC	0.920009	0.91965	0.927841	0.917167	0.841576	0.973632
462	DPC	0.930832	0.931617	0.949624	0.917078	0.863865	0.974888
463	AAIndex-OCTD	0.930832	0.931617	0.949624	0.917078	0.863865	0.974794
464	AAIndex-OCTD	0.930832	0.931617	0.949624	0.917078	0.863865	0.974794
465	AAIndex-AC	0.902688	0.902517	0.905755	0.904401	0.807526	0.970559
466	SAAC	0.924357	0.924223	0.935857	0.917399	0.850141	0.974738
467	DPC	0.930832	0.931617	0.949624	0.917078	0.863865	0.974944
468	AAIndex-AC	0.920009	0.919933	0.92774	0.917399	0.841835	0.974719
469	DPC	0.922183	0.922286	0.932286	0.917399	0.846068	0.974663
470	S&F-SAA	0.917859	0.917769	0.927841	0.913	0.837619	0.973651
471	AAIndex-SAA	0.924334	0.924323	0.932286	0.921245	0.849887	0.974757
472	AAC	0.92216	0.921971	0.92774	0.921245	0.845655	0.974794
473	DPC	0.917859	0.917769	0.927841	0.913	0.837619	0.973314
474	AAIndex-OCTD	0.917859	0.917769	0.927841	0.913	0.837619	0.973258
475	SAAC	0.920033	0.920364	0.932286	0.913232	0.842047	0.974644
476	AAC	0.922183	0.922286	0.932286	0.917399	0.846068	0.974719
477	DPC	0.920009	0.920039	0.932286	0.913232	0.841669	0.974569
478	PSSM-AC	0.917859	0.918117	0.932286	0.909065	0.837649	0.974363
479	PSSM-OCTD	0.920009	0.91965	0.927841	0.917167	0.841576	0.973351
480	S&F-OCTD	0.920009	0.91965	0.927841	0.917167	0.841576	0.973351
481	PSSM-SAA	0.920009	0.91965	0.927841	0.917167	0.841576	0.973389
482	S&F-SAA	0.920009	0.91965	0.927841	0.917167	0.841576	0.973314
483	AAIndex-OCTD	0.920009	0.91965	0.927841	0.917167	0.841576	0.97337
484	AAIndex-OCTD	0.920009	0.91965	0.927841	0.917167	0.841576	0.973314
485	SAAC	0.928658	0.929681	0.946053	0.917078	0.859792	0.973914
486	PSSM-SAA	0.930832	0.931617	0.949624	0.917078	0.863865	0.97382
487	DPC	0.930832	0.931617	0.949624	0.917078	0.863865	0.97397
488	AAIndex-SAA	0.928682	0.929288	0.94518	0.917078	0.85919	0.973914
489	PSSM-AC	0.928682	0.929288	0.94518	0.917078	0.85919	0.973707
490	S&F-OCTD	0.926531	0.927407	0.94518	0.912911	0.855234	0.974382
491	DPC	0.924334	0.924074	0.932286	0.921333	0.849858	0.972752
492	AAIndex-AC	0.924334	0.924074	0.932286	0.921333	0.849858	0.972827
493	PSSM-AC	0.924334	0.924074	0.932286	0.921333	0.849858	0.972808
494	DPC	0.926531	0.927407	0.94518	0.912911	0.855234	0.974082
495	PSSM-OCTD	0.926531	0.927407	0.94518	0.912911	0.855234	0.973988
496	AAIndex-OCTD	0.926531	0.927407	0.94518	0.912911	0.855234	0.973914
497	S&F-SAA	0.922207	0.923096	0.937164	0.912911	0.846498	0.973914
498	AAIndex-OCTD	0.922207	0.923096	0.937164	0.912911	0.846498	0.973782
499	PSSM-OCTD	0.922207	0.923096	0.937164	0.912911	0.846498	0.973707
500	PSSM-OCTD	0.920033	0.920271	0.932286	0.913	0.841881	0.972508
