# Supplementary material for: An improved sequence based prediction protocol for DNA-binding proteins using SVM and comprehensive feature analysis
Source: BMC Bioinformatics. 2013 Mar 9;14:90. doi: 10.1186/1471-2105-14-90 (PMC3602657; doi:10.1186/1471-2105-14-90)
Supplement: Additional file 3 — The IFS results for DNAaset. [file 1471-2105-14-90-S3.xls]

## Sheet: Sheet1
Table S2 - The IFS reuslts for DNAaset
Number of featuers	Feature type	Acc	F-score	Sen	Spe	MCC	AUC
1	AAIndex-OCTD	0.626201	0.684047	0.810059	0.443638	0.272891	0.673778
2	PSSM-SAA	0.689945	0.70801	0.752822	0.627433	0.383311	0.7465
3	AAIndex-AC	0.684742	0.703149	0.747642	0.622409	0.373024	0.750719
4	PSSM-OCTD	0.697318	0.717734	0.771061	0.623976	0.3997	0.748014
5	DPC	0.707724	0.727989	0.782795	0.633568	0.420915	0.772649
6	PSSM-AC	0.712497	0.729649	0.776417	0.649148	0.428906	0.782246
7	DPC	0.714668	0.734999	0.791929	0.638103	0.435139	0.788006
8	AAIndex-SAA	0.714669	0.731153	0.776484	0.653566	0.433188	0.785961
9	AAC	0.725073	0.743987	0.799149	0.651636	0.455597	0.803892
10	PSSM-SAA	0.729415	0.741552	0.776502	0.683187	0.461989	0.808367
11	DPC	0.730287	0.743186	0.780613	0.680939	0.464059	0.809093
12	PSSM-SAA	0.732015	0.739695	0.76232	0.702362	0.465684	0.80849
13	AAC	0.728973	0.72013	0.698141	0.760057	0.459032	0.797065
14	AAIndex-OCTD	0.733747	0.742674	0.769315	0.69887	0.469226	0.817711
15	PSSM-SAA	0.736781	0.746267	0.774666	0.69951	0.47542	0.825349
16	AAC	0.745024	0.754488	0.784898	0.705898	0.492706	0.826986
17	PSSM-SAA	0.743723	0.749888	0.768765	0.719775	0.489336	0.824964
18	PSSM-OCTD	0.759769	0.768398	0.797467	0.723509	0.522645	0.833721
19	S&F-SAA	0.748054	0.749922	0.756479	0.74044	0.496971	0.818305
20	AAIndex-OCTD	0.752387	0.759418	0.783742	0.722502	0.507992	0.82939
21	PSSM-AC	0.756727	0.76165	0.778285	0.736141	0.514803	0.828142
22	PSSM-SAA	0.76366	0.769344	0.789454	0.738483	0.528596	0.832441
23	DPC	0.757585	0.761419	0.774909	0.741073	0.516351	0.830577
24	S&F-OCTD	0.755422	0.762358	0.785623	0.726621	0.513498	0.839743
25	AAC	0.758891	0.765191	0.787018	0.731942	0.519797	0.835408
26	PSSM-SAA	0.758027	0.765391	0.790401	0.726807	0.51837	0.837389
27	AAIndex-SAA	0.762801	0.771397	0.800987	0.726157	0.528786	0.838095
28	S&F-OCTD	0.758892	0.766544	0.7931	0.725943	0.520336	0.84353
29	AAIndex-SAA	0.758896	0.766803	0.793776	0.725002	0.519873	0.833376
30	PSSM-AC	0.754555	0.763206	0.792113	0.717912	0.511273	0.839114
31	AAIndex-SAA	0.764962	0.768328	0.780637	0.749632	0.530419	0.826641
32	AAIndex-AC	0.760189	0.767244	0.79154	0.729889	0.522387	0.837658
33	AAIndex-OCTD	0.759752	0.767807	0.795877	0.724761	0.521966	0.841893
34	AAIndex-SAA	0.758026	0.765	0.788773	0.728217	0.517973	0.83815
35	PSSM-OCTD	0.75412	0.760786	0.782789	0.726365	0.509854	0.833294
36	AAIndex-AC	0.759757	0.767078	0.792281	0.7282	0.521677	0.844951
37	PSSM-SAA	0.758889	0.767233	0.795874	0.72313	0.52053	0.84364
38	PSSM-AC	0.762364	0.770324	0.798176	0.727474	0.527142	0.844018
39	PSSM-OCTD	0.760198	0.767716	0.793095	0.728522	0.52277	0.845519
40	DPC	0.761931	0.769882	0.797371	0.727573	0.526311	0.843256
41	AAIndex-SAA	0.756296	0.763931	0.788922	0.725005	0.51508	0.844713
42	AAIndex-OCTD	0.758899	0.767003	0.793986	0.724929	0.520153	0.844444
43	PSSM-OCTD	0.756291	0.764311	0.790831	0.723145	0.515374	0.842504
44	AAIndex-AC	0.754992	0.761707	0.783761	0.727478	0.512554	0.839405
45	PSSM-SAA	0.760192	0.767895	0.794344	0.727293	0.523242	0.845063
46	PSSM-SAA	0.759761	0.764521	0.780097	0.740271	0.520688	0.838367
47	DPC	0.757162	0.762375	0.779147	0.735979	0.515479	0.838228
48	AAIndex-SAA	0.757164	0.76158	0.775592	0.739435	0.515285	0.836353
49	AAIndex-OCTD	0.765398	0.771642	0.793123	0.738367	0.532855	0.843964
50	S&F-AC	0.760632	0.765761	0.78247	0.739382	0.522344	0.836516
51	AAIndex-OCTD	0.761065	0.766501	0.784414	0.738443	0.523399	0.841675
52	PSSM-SAA	0.761497	0.767649	0.788024	0.735737	0.524789	0.842689
53	PSSM-OCTD	0.76063	0.766215	0.784652	0.737557	0.523052	0.842913
54	DPC	0.752821	0.754506	0.760079	0.746269	0.506353	0.833542
55	PSSM-OCTD	0.758896	0.764162	0.781255	0.737585	0.519626	0.842644
56	PSSM-AC	0.768001	0.773835	0.794051	0.742873	0.537592	0.84146
57	AAIndex-SAA	0.764096	0.770859	0.794035	0.735047	0.529877	0.843476
58	S&F-SAA	0.765833	0.771633	0.791433	0.741009	0.533342	0.848669
59	AAIndex-OCTD	0.769301	0.774614	0.793088	0.746143	0.539781	0.842091
60	DPC	0.770168	0.77492	0.791386	0.749664	0.541437	0.842501
61	PSSM-OCTD	0.769734	0.774371	0.789943	0.750428	0.540937	0.845753
62	AAIndex-OCTD	0.763224	0.768295	0.785522	0.741726	0.527657	0.842464
63	PSSM-SAA	0.768437	0.772908	0.787991	0.749664	0.538136	0.844118
64	PSSM-AC	0.771039	0.775524	0.79063	0.752216	0.543296	0.84507
65	DPC	0.771907	0.775248	0.786367	0.758334	0.545078	0.84481
66	AAIndex-SAA	0.770173	0.773752	0.785462	0.755739	0.541596	0.843904
67	AAIndex-SAA	0.767137	0.770538	0.78178	0.75315	0.535244	0.84348
68	DPC	0.768005	0.771787	0.78442	0.752316	0.537014	0.842816
69	SAAC	0.763234	0.768277	0.785824	0.741324	0.527659	0.844423
70	AAIndex-OCTD	0.768872	0.772814	0.786895	0.751588	0.538744	0.844104
71	PSSM-AC	0.771045	0.777335	0.799791	0.743094	0.543607	0.84847
72	DPC	0.767145	0.773443	0.795443	0.73977	0.535927	0.847862
73	AAIndex-SAA	0.767137	0.773299	0.794696	0.740396	0.535784	0.844507
74	DPC	0.764536	0.769786	0.787681	0.74206	0.530158	0.84396
75	AAIndex-OCTD	0.762801	0.768086	0.785956	0.740334	0.52678	0.843706
76	PSSM-SAA	0.765404	0.770016	0.785869	0.745541	0.531788	0.842598
77	AAIndex-OCTD	0.76497	0.769513	0.785043	0.745541	0.530931	0.842504
78	PSSM-OCTD	0.764534	0.76959	0.786848	0.742732	0.529953	0.843251
79	PSSM-SAA	0.764533	0.769099	0.785004	0.74442	0.529795	0.844298
80	AAIndex-AC	0.765402	0.76985	0.785777	0.7454	0.531613	0.84379
81	DPC	0.765842	0.771238	0.789456	0.743138	0.533223	0.847261
82	DPC	0.764967	0.769474	0.785299	0.745538	0.531221	0.844127
83	PSSM-AC	0.764093	0.763989	0.765247	0.763404	0.528771	0.840742
84	AAIndex-SAA	0.768442	0.773461	0.790673	0.747628	0.538947	0.848725
85	AAIndex-SAA	0.768011	0.77359	0.792378	0.744969	0.538061	0.849194
86	AAIndex-OCTD	0.763241	0.768363	0.785398	0.742356	0.528323	0.84871
87	PSSM-SAA	0.767566	0.771325	0.78449	0.751328	0.536027	0.838515
88	DPC	0.763238	0.767884	0.783686	0.74387	0.528044	0.847442
89	S&F-SAA	0.762363	0.761925	0.761649	0.763319	0.524994	0.841144
90	PSSM-OCTD	0.763236	0.767758	0.782791	0.744656	0.527695	0.844003
91	PSSM-SAA	0.763237	0.768712	0.78714	0.740423	0.528035	0.843197
92	AAIndex-SAA	0.761935	0.766591	0.782027	0.742825	0.525227	0.845346
93	PSSM-AC	0.764103	0.768588	0.783449	0.745307	0.529106	0.838505
94	S&F-OCTD	0.76237	0.766637	0.780717	0.744407	0.525432	0.839356
95	DPC	0.763239	0.767654	0.782291	0.744428	0.527113	0.838972
96	PSSM-AC	0.762371	0.766478	0.77977	0.745249	0.52536	0.839015
97	AAIndex-OCTD	0.765407	0.769696	0.784102	0.747052	0.531556	0.839985
98	DPC	0.76281	0.768058	0.78497	0.74104	0.526496	0.851312
99	AAIndex-OCTD	0.763242	0.768622	0.785926	0.740933	0.527351	0.851398
100	AAIndex-SAA	0.763673	0.766729	0.777097	0.750504	0.52766	0.845329
101	PSSM-OCTD	0.762366	0.766394	0.77986	0.745201	0.525288	0.839466
102	S&F-OCTD	0.763675	0.768873	0.785947	0.741925	0.528275	0.851605
103	DPC	0.763233	0.765842	0.774562	0.751958	0.526712	0.840738
104	AAIndex-OCTD	0.763677	0.768917	0.785997	0.741973	0.528412	0.852564
105	PSSM-OCTD	0.766713	0.772527	0.792054	0.742027	0.534783	0.853418
106	PSSM-OCTD	0.761935	0.765376	0.777064	0.7469	0.524249	0.842395
107	PSSM-AC	0.768874	0.773912	0.791918	0.746309	0.538581	0.852181
108	AAIndex-OCTD	0.767138	0.773377	0.795496	0.739248	0.535401	0.852096
109	DPC	0.767139	0.773002	0.793823	0.741165	0.535556	0.851862
110	AAIndex-SAA	0.765838	0.771434	0.791125	0.741162	0.532793	0.851724
111	DPC	0.76584	0.768693	0.778319	0.754094	0.53253	0.850161
112	AAIndex-OCTD	0.768873	0.771893	0.782511	0.755672	0.538481	0.844426
113	AAIndex-SAA	0.76974	0.772336	0.781634	0.75825	0.540179	0.844499
114	PSSM-SAA	0.764974	0.770717	0.790454	0.740489	0.531441	0.851
115	PSSM-OCTD	0.764109	0.769496	0.787699	0.741553	0.529703	0.85048
116	SAAC	0.763669	0.769766	0.790583	0.737616	0.528928	0.848952
117	PSSM-OCTD	0.769735	0.772456	0.782165	0.758125	0.540405	0.848802
118	AAIndex-SAA	0.770167	0.772761	0.782232	0.758979	0.541372	0.848491
119	AAIndex-SAA	0.762368	0.767972	0.787133	0.738553	0.526147	0.85018
120	PSSM-AC	0.761499	0.766936	0.785459	0.738494	0.524371	0.850412
121	AAIndex-OCTD	0.761934	0.767649	0.787234	0.737664	0.525411	0.850306
122	AAIndex-OCTD	0.76497	0.770555	0.789843	0.741108	0.531479	0.850192
123	AAIndex-AC	0.771466	0.773209	0.779616	0.764063	0.543654	0.849905
124	PSSM-AC	0.761499	0.766973	0.785686	0.738441	0.524598	0.85137
125	AAIndex-OCTD	0.7719	0.774368	0.783089	0.761469	0.544533	0.850628
126	PSSM-OCTD	0.7706	0.773148	0.782184	0.759826	0.54199	0.851056
127	S&F-AC	0.768866	0.771413	0.780429	0.758138	0.538567	0.850732
128	PSSM-AC	0.771032	0.773854	0.783796	0.758968	0.542777	0.850973
129	PSSM-SAA	0.771467	0.774176	0.783817	0.75984	0.5437	0.8508
130	DPC	0.770601	0.773365	0.7828	0.758936	0.542003	0.850795
131	PSSM-OCTD	0.771041	0.777884	0.80197	0.741101	0.544135	0.854228
132	AAIndex-SAA	0.769302	0.771953	0.781022	0.758134	0.53943	0.849718
133	AAIndex-OCTD	0.771039	0.777851	0.801899	0.741051	0.543933	0.85313
134	AAIndex-AC	0.762801	0.767936	0.785536	0.74111	0.526993	0.849972
135	PSSM-OCTD	0.767138	0.771997	0.7889	0.746272	0.535457	0.850279
136	AAIndex-OCTD	0.773643	0.779991	0.8028	0.74542	0.549112	0.853677
137	DPC	0.770604	0.776609	0.797582	0.744427	0.542687	0.853997
138	DPC	0.771472	0.777271	0.797544	0.746219	0.544436	0.85366
139	DPC	0.767131	0.767167	0.767213	0.767433	0.534533	0.849913
140	AAIndex-OCTD	0.764534	0.768944	0.78439	0.745488	0.53006	0.849076
141	PSSM-OCTD	0.765401	0.769406	0.783551	0.748027	0.531705	0.849582
142	AAIndex-OCTD	0.766268	0.770459	0.785268	0.747998	0.533392	0.849578
143	PSSM-SAA	0.767138	0.771427	0.78688	0.748144	0.535214	0.849413
144	PSSM-SAA	0.768439	0.772831	0.788759	0.749033	0.538033	0.848679
145	AAIndex-SAA	0.768005	0.772326	0.787895	0.748971	0.53706	0.848696
146	AAIndex-AC	0.770605	0.775493	0.793141	0.748795	0.542234	0.848686
147	DPC	0.771907	0.7766	0.793831	0.7505	0.544612	0.847999
148	PSSM-AC	0.771909	0.777087	0.796389	0.747965	0.544835	0.849818
149	AAIndex-OCTD	0.771909	0.77731	0.797331	0.747135	0.544995	0.849706
150	PSSM-AC	0.772339	0.777863	0.797572	0.747818	0.54622	0.853457
151	AAIndex-AC	0.779279	0.785194	0.807207	0.752255	0.560315	0.854155
152	DPC	0.780583	0.78636	0.807947	0.75409	0.562963	0.853913
153	AAIndex-SAA	0.788984	0.792584	0.818824	0.765716	0.575415	0.863508
154	PSSM-OCTD	0.781449	0.787542	0.810635	0.753218	0.564914	0.853058
155	DPC	0.781015	0.787195	0.810635	0.75236	0.564052	0.852965
156	AAIndex-SAA	0.780149	0.78599	0.808011	0.753273	0.562175	0.853017
157	DPC	0.778413	0.783783	0.803714	0.754193	0.558719	0.853156
158	AAIndex-SAA	0.778413	0.783783	0.803714	0.754193	0.558719	0.853303
159	S&F-SAA	0.781451	0.786992	0.807774	0.755812	0.564319	0.853444
160	PSSM-OCTD	0.781885	0.787312	0.807774	0.756725	0.565211	0.853487
161	S&F-OCTD	0.779282	0.784217	0.802525	0.756663	0.559817	0.853492
162	AAIndex-SAA	0.777546	0.782928	0.802634	0.753165	0.556463	0.853151
163	DPC	0.77321	0.776558	0.789212	0.757391	0.546888	0.849686
164	AAIndex-SAA	0.773209	0.776754	0.79011	0.756474	0.546882	0.849547
165	SAAC	0.777979	0.783235	0.802455	0.75386	0.556927	0.851701
166	AAIndex-OCTD	0.776248	0.781726	0.80155	0.75135	0.553561	0.851812
167	AAIndex-SAA	0.776246	0.781419	0.799955	0.753052	0.553565	0.851545
168	PSSM-OCTD	0.772774	0.778566	0.7997	0.746057	0.546444	0.851287
169	PSSM-SAA	0.774941	0.780735	0.802376	0.747781	0.55108	0.85166
170	S&F-SAA	0.77277	0.779904	0.806097	0.74001	0.54727	0.85295
171	AAIndex-AC	0.771902	0.778926	0.804402	0.740017	0.545469	0.852871
172	S&F-SAA	0.773639	0.778658	0.797226	0.750292	0.548168	0.850343
173	SAAC	0.773639	0.779007	0.798913	0.748506	0.548106	0.850047
174	AAIndex-SAA	0.773207	0.778226	0.79639	0.75031	0.547254	0.849964
175	AAIndex-SAA	0.774508	0.779417	0.797275	0.751991	0.549791	0.84993
176	PSSM-AC	0.773641	0.778405	0.795601	0.752081	0.548162	0.850078
177	DPC	0.773202	0.780478	0.807027	0.740017	0.548191	0.851818
178	DPC	0.77624	0.780139	0.794714	0.75812	0.553212	0.850292
179	DPC	0.776677	0.781225	0.798263	0.755682	0.554377	0.849817
180	S&F-AC	0.77581	0.780199	0.796511	0.755682	0.552557	0.849525
181	DPC	0.778841	0.7825	0.796367	0.761482	0.5582	0.850525
182	SAAC	0.767573	0.77582	0.805066	0.730613	0.537236	0.852794
183	AAIndex-OCTD	0.770603	0.777039	0.800752	0.740964	0.542675	0.847678
184	S&F-SAA	0.770607	0.775333	0.792081	0.749518	0.542077	0.848504
185	AAIndex-OCTD	0.769741	0.778205	0.808632	0.731534	0.541853	0.852363
186	PSSM-SAA	0.774943	0.780098	0.799026	0.751071	0.550742	0.847764
187	AAIndex-OCTD	0.774511	0.779597	0.798178	0.751155	0.549931	0.847696
188	DPC	0.777113	0.781775	0.799063	0.755497	0.555179	0.847668
189	SAAC	0.775811	0.78054	0.798102	0.753832	0.552524	0.847895
190	AAIndex-OCTD	0.776679	0.781211	0.798161	0.755597	0.554311	0.847956
191	DPC	0.777114	0.781887	0.799835	0.754818	0.555219	0.847182
192	AAIndex-SAA	0.774511	0.779179	0.796508	0.753071	0.550087	0.846605
193	AAIndex-AC	0.774944	0.779521	0.796508	0.753929	0.550947	0.846811
194	AAIndex-OCTD	0.774944	0.779919	0.798219	0.752089	0.550937	0.846858
195	PSSM-SAA	0.774943	0.779317	0.795521	0.754666	0.550753	0.847063
196	DPC	0.766706	0.775169	0.80512	0.729084	0.535985	0.848412
197	DPC	0.764534	0.766826	0.775432	0.753737	0.529405	0.844185
198	PSSM-AC	0.768438	0.77609	0.803387	0.734072	0.538875	0.848558
199	AAIndex-OCTD	0.772775	0.777277	0.793751	0.752059	0.546474	0.847788
200	AAIndex-AC	0.767137	0.774737	0.801643	0.733262	0.536266	0.848706
201	PSSM-SAA	0.769307	0.776426	0.802453	0.736731	0.54052	0.852026
202	DPC	0.770175	0.777277	0.803338	0.737637	0.5423	0.851782
203	PSSM-OCTD	0.771474	0.777887	0.801648	0.741936	0.544629	0.851759
204	DPC	0.771907	0.778412	0.802533	0.741936	0.545527	0.851533
205	SAAC	0.771042	0.777674	0.802417	0.740403	0.543909	0.852117
206	PSSM-SAA	0.770172	0.776949	0.801685	0.73949	0.542205	0.852004
207	AAIndex-AC	0.771907	0.778726	0.804293	0.740403	0.545885	0.851536
208	AAIndex-OCTD	0.772341	0.779094	0.804272	0.741254	0.54665	0.851442
209	PSSM-SAA	0.77104	0.777703	0.80251	0.740403	0.54402	0.851295
210	AAC	0.770173	0.776999	0.802453	0.738625	0.542304	0.851126
211	AAIndex-SAA	0.770173	0.776661	0.80072	0.740365	0.542162	0.850874
212	AAIndex-SAA	0.769307	0.775994	0.800663	0.738615	0.54043	0.850744
213	AAIndex-OCTD	0.768441	0.77494	0.798853	0.738615	0.538531	0.850613
214	PSSM-AC	0.77061	0.776774	0.79973	0.74205	0.542741	0.850848
215	AAIndex-AC	0.771042	0.777102	0.799778	0.742956	0.543742	0.850495
216	AAIndex-OCTD	0.771476	0.777427	0.799699	0.74379	0.544425	0.850658
217	S&F-AC	0.771909	0.777995	0.800642	0.743828	0.545363	0.850588
218	DPC	0.770608	0.77684	0.799815	0.742056	0.542779	0.850561
219	PSSM-SAA	0.769739	0.776156	0.799827	0.740371	0.541203	0.850087
220	DPC	0.770607	0.776403	0.798045	0.743824	0.542729	0.84996
221	PSSM-OCTD	0.770607	0.776642	0.79896	0.742973	0.542773	0.849848
222	PSSM-AC	0.768872	0.775339	0.798981	0.739337	0.539306	0.849508
223	AAIndex-SAA	0.768005	0.774287	0.797277	0.739458	0.53767	0.849277
224	AAIndex-OCTD	0.768872	0.775137	0.798155	0.740288	0.539356	0.84945
225	AAIndex-SAA	0.768438	0.774822	0.798155	0.739375	0.53846	0.849398
226	S&F-OCTD	0.770607	0.776684	0.799039	0.742841	0.542775	0.849416
227	AAIndex-OCTD	0.770173	0.77636	0.799039	0.741983	0.541935	0.849529
228	AAIndex-AC	0.769305	0.775472	0.798155	0.741177	0.540197	0.849555
229	DPC	0.768872	0.774728	0.796385	0.742043	0.539251	0.849492
230	PSSM-AC	0.769305	0.77526	0.79727	0.742043	0.540146	0.849568
231	AAIndex-SAA	0.769306	0.775479	0.798155	0.741205	0.540247	0.849366
232	DPC	0.768005	0.77389	0.795537	0.741299	0.537671	0.849356
233	AAIndex-AC	0.767138	0.772932	0.793842	0.74132	0.535927	0.849271
234	DPC	0.768005	0.773765	0.794669	0.74215	0.537556	0.849143
235	PSSM-OCTD	0.768439	0.774301	0.795546	0.742181	0.538457	0.849338
236	AAIndex-AC	0.770173	0.775989	0.797306	0.743835	0.541933	0.849353
237	AAIndex-SAA	0.768005	0.774112	0.796442	0.740407	0.537776	0.849381
238	AAIndex-SAA	0.767571	0.773578	0.795557	0.740407	0.536883	0.849386
239	PSSM-SAA	0.768438	0.774251	0.795544	0.742065	0.538467	0.84999
240	AAIndex-SAA	0.768004	0.77393	0.795552	0.741152	0.537581	0.849929
241	AAIndex-AC	0.768872	0.774784	0.796421	0.742065	0.539354	0.849805
242	DPC	0.766702	0.772235	0.79213	0.74201	0.534886	0.849611
243	AAIndex-SAA	0.767569	0.773452	0.794767	0.741152	0.536778	0.849576
244	SAAC	0.770605	0.776045	0.796411	0.745531	0.542753	0.849152
245	PSSM-SAA	0.771472	0.777316	0.799051	0.744551	0.544465	0.849274
246	AAIndex-SAA	0.771906	0.777647	0.799051	0.74541	0.545311	0.849046
247	PSSM-OCTD	0.770172	0.775826	0.796421	0.744463	0.541692	0.849361
248	AAIndex-OCTD	0.769738	0.775291	0.795536	0.744463	0.540803	0.84936
249	AAIndex-AC	0.771474	0.777133	0.798116	0.745291	0.54436	0.849512
250	S&F-AC	0.772774	0.778299	0.799001	0.747064	0.54692	0.849303
251	AAIndex-OCTD	0.771474	0.776761	0.796384	0.747123	0.54429	0.849414
252	AAIndex-AC	0.770172	0.77535	0.794614	0.746234	0.541675	0.849408
253	PSSM-SAA	0.770607	0.776174	0.797228	0.744535	0.542666	0.848251
254	AAIndex-OCTD	0.769739	0.775507	0.797228	0.742795	0.540997	0.848196
255	PSSM-OCTD	0.771041	0.776265	0.795407	0.747023	0.543225	0.848557
256	DPC	0.770609	0.776162	0.796284	0.745394	0.542518	0.848434
257	PSSM-AC	0.770608	0.775925	0.79544	0.746245	0.542611	0.848824
258	DPC	0.771475	0.776785	0.796325	0.747075	0.544277	0.84867
259	AAIndex-SAA	0.770606	0.776087	0.796345	0.745373	0.542641	0.848673
260	AAIndex-SAA	0.769739	0.775435	0.796345	0.743685	0.541004	0.848707
261	PSSM-SAA	0.773207	0.778625	0.798942	0.74796	0.547736	0.84864
262	DPC	0.771474	0.776765	0.796332	0.747144	0.544338	0.84889
263	DPC	0.770607	0.776305	0.797189	0.744584	0.542602	0.849321
264	AAIndex-OCTD	0.769305	0.774924	0.795478	0.743733	0.540016	0.849062
265	PSSM-OCTD	0.767137	0.775797	0.807007	0.728239	0.537099	0.849309
266	DPC	0.771908	0.776607	0.793797	0.750487	0.544968	0.849384
267	PSSM-SAA	0.768437	0.776775	0.807007	0.730771	0.539433	0.848583
268	AAIndex-OCTD	0.771907	0.776836	0.795482	0.7489	0.544958	0.848296
269	DPC	0.770173	0.777099	0.802528	0.738462	0.541995	0.849586
270	AAIndex-SAA	0.771907	0.776954	0.795501	0.748757	0.544929	0.848476
271	AAIndex-OCTD	0.770607	0.77761	0.803355	0.738432	0.54284	0.849204
272	AAIndex-OCTD	0.770607	0.77761	0.803355	0.738432	0.54284	0.849186
273	SAAC	0.773209	0.779746	0.80413	0.742766	0.547828	0.849732
274	DPC	0.770173	0.775636	0.795457	0.745395	0.541646	0.848276
275	DPC	0.771041	0.776257	0.795419	0.747135	0.543348	0.84828
276	AAIndex-SAA	0.770607	0.775768	0.794572	0.747135	0.542456	0.848196
277	AAIndex-AC	0.770607	0.774985	0.791112	0.750651	0.54217	0.846772
278	SAAC	0.771473	0.776412	0.794572	0.748719	0.544042	0.847938
279	S&F-AC	0.771907	0.776952	0.795457	0.748719	0.544925	0.84779
280	AAIndex-OCTD	0.771907	0.77638	0.792923	0.751478	0.544847	0.846698
281	S&F-SAA	0.771907	0.777528	0.798085	0.746247	0.545265	0.847552
282	PSSM-AC	0.772341	0.778065	0.79897	0.74633	0.546247	0.847886
283	AAIndex-SAA	0.771907	0.77773	0.79897	0.745442	0.545397	0.847891
284	PSSM-SAA	0.772772	0.778061	0.797282	0.748841	0.546939	0.847832
285	AAIndex-AC	0.771905	0.777229	0.796464	0.748052	0.545245	0.848095
286	AAIndex-SAA	0.772338	0.777029	0.793913	0.751443	0.545973	0.848624
287	DPC	0.770606	0.776539	0.798044	0.743741	0.542644	0.849025
288	PSSM-OCTD	0.772774	0.778162	0.798044	0.748145	0.546902	0.848984
289	AAIndex-SAA	0.773208	0.7785	0.798044	0.749034	0.547758	0.848902
290	DPC	0.771907	0.777348	0.797218	0.747225	0.545172	0.848412
291	DPC	0.772773	0.777997	0.797246	0.748941	0.546925	0.84824
292	AAIndex-SAA	0.773207	0.778335	0.797246	0.74983	0.547781	0.848147
293	PSSM-AC	0.772775	0.777982	0.797167	0.7491	0.546932	0.848665
294	AAIndex-AC	0.773643	0.778646	0.797167	0.750817	0.548631	0.848625
295	DPC	0.772342	0.777491	0.796313	0.748977	0.54596	0.848725
296	DPC	0.772776	0.777982	0.79716	0.748977	0.546846	0.848635
297	AAIndex-SAA	0.773643	0.778621	0.79716	0.75072	0.548525	0.848652
298	DPC	0.774944	0.779317	0.795486	0.755134	0.551076	0.849151
299	PSSM-AC	0.774511	0.778507	0.792879	0.756703	0.550003	0.849165
300	DPC	0.774945	0.779181	0.794611	0.755907	0.550938	0.849262
301	DPC	0.775379	0.779522	0.794611	0.756765	0.551794	0.849186
302	S&F-AC	0.774945	0.779003	0.793764	0.75682	0.550956	0.849138
303	AAIndex-AC	0.778414	0.782411	0.797278	0.760273	0.557935	0.849764
304	AAIndex-OCTD	0.778848	0.783132	0.79904	0.759384	0.558839	0.849756
305	AAIndex-SAA	0.77798	0.782077	0.797286	0.759415	0.557084	0.849723
306	PSSM-OCTD	0.778414	0.782798	0.799048	0.758556	0.558001	0.849678
307	PSSM-SAA	0.777546	0.782293	0.799896	0.755865	0.556267	0.849785
308	AAIndex-AC	0.778414	0.782952	0.799896	0.757637	0.558012	0.849693
309	PSSM-OCTD	0.778414	0.782828	0.799068	0.758522	0.558085	0.850189
310	DPC	0.777979	0.781747	0.795653	0.761062	0.557132	0.850282
311	DPC	0.777116	0.782314	0.802334	0.752623	0.555708	0.851865
312	DPC	0.777116	0.782447	0.803102	0.751704	0.555676	0.852574
313	PSSM-AC	0.777115	0.782482	0.803181	0.751642	0.555738	0.85253
314	AAIndex-SAA	0.777983	0.78333	0.804007	0.752493	0.557439	0.852511
315	PSSM-SAA	0.777116	0.781891	0.800473	0.754291	0.555473	0.853974
316	DPC	0.777114	0.782079	0.801428	0.753419	0.555553	0.853501
317	AAIndex-AC	0.776246	0.781847	0.803248	0.749869	0.553954	0.853345
318	AAIndex-SAA	0.776246	0.781677	0.802422	0.750758	0.553953	0.853245
319	AAIndex-SAA	0.777112	0.782178	0.801553	0.753263	0.555483	0.853006
320	PSSM-SAA	0.778846	0.783517	0.800886	0.757681	0.559178	0.851562
321	AAIndex-SAA	0.777978	0.782646	0.800001	0.756823	0.557445	0.851357
322	S&F-AC	0.778847	0.783531	0.800866	0.757681	0.559104	0.851283
323	AAIndex-OCTD	0.778412	0.782983	0.800001	0.757681	0.558295	0.851296
324	PSSM-AC	0.774945	0.779825	0.798101	0.752503	0.551254	0.853363
325	AAIndex-OCTD	0.774079	0.778994	0.797275	0.751673	0.549622	0.853213
326	AAIndex-OCTD	0.774079	0.778994	0.797275	0.751673	0.549622	0.852944
327	PSSM-OCTD	0.775811	0.780405	0.797313	0.755119	0.553041	0.851616
328	DPC	0.774078	0.778999	0.797252	0.751588	0.549618	0.853673
329	AAIndex-SAA	0.774078	0.778999	0.797252	0.751588	0.549618	0.853661
330	PSSM-SAA	0.771039	0.776655	0.79742	0.745553	0.543745	0.853864
331	DPC	0.771474	0.777178	0.798246	0.745643	0.544709	0.854281
332	PSSM-OCTD	0.774079	0.780868	0.806022	0.74316	0.550423	0.854384
333	AAIndex-OCTD	0.775814	0.782367	0.8069	0.745876	0.553955	0.854356
334	DPC	0.77104	0.777181	0.799841	0.743006	0.543736	0.85474
335	PSSM-AC	0.77538	0.781805	0.806023	0.745879	0.553048	0.85447
336	AAIndex-AC	0.777114	0.783509	0.807806	0.747581	0.556585	0.854559
337	DPC	0.777548	0.784232	0.809466	0.746651	0.557324	0.854908
338	DPC	0.776247	0.78288	0.807763	0.745738	0.554695	0.854801
339	AAIndex-OCTD	0.775813	0.782434	0.806953	0.745738	0.553805	0.854832
340	DPC	0.773643	0.779274	0.799966	0.748258	0.548916	0.855965
341	AAIndex-SAA	0.774943	0.780597	0.80164	0.749088	0.551433	0.856018
342	SAAC	0.77451	0.779733	0.799768	0.750057	0.550624	0.856099
343	DPC	0.772341	0.778059	0.799769	0.745787	0.546416	0.855964
344	PSSM-OCTD	0.776682	0.782832	0.80599	0.748449	0.555398	0.855032
345	DPC	0.775375	0.780853	0.80158	0.750117	0.552376	0.856951
346	S&F-AC	0.777113	0.780985	0.795508	0.75949	0.555253	0.853045
347	DPC	0.777548	0.783479	0.805911	0.750147	0.556949	0.85481
348	AAIndex-AC	0.776243	0.781526	0.801588	0.751857	0.554082	0.856745
349	PSSM-SAA	0.775375	0.780835	0.801508	0.75008	0.552277	0.856048
350	AAIndex-AC	0.775375	0.780826	0.801508	0.750042	0.552261	0.85619
351	AAIndex-OCTD	0.774942	0.780321	0.800682	0.750042	0.551414	0.856097
352	DPC	0.774942	0.780037	0.799066	0.75195	0.551555	0.856685
353	AAIndex-SAA	0.773206	0.778328	0.797363	0.750148	0.548069	0.856535
354	AAIndex-AC	0.774073	0.779373	0.799094	0.750186	0.549895	0.856513
355	DPC	0.776676	0.78211	0.80256	0.751912	0.555114	0.856332
356	DPC	0.778844	0.784489	0.805979	0.752546	0.559242	0.857233
357	PSSM-OCTD	0.779712	0.784941	0.805102	0.755231	0.560993	0.857366
358	AAIndex-OCTD	0.778843	0.784435	0.806009	0.752707	0.559421	0.857058
359	PSSM-SAA	0.777977	0.783784	0.806017	0.751027	0.557818	0.85702
360	DPC	0.777976	0.7836	0.805102	0.751667	0.557515	0.857329
361	AAIndex-SAA	0.776675	0.782413	0.804225	0.75001	0.554993	0.857244
362	PSSM-OCTD	0.777977	0.783601	0.80511	0.751712	0.557561	0.857267
363	PSSM-AC	0.777977	0.783601	0.80511	0.751712	0.557561	0.857238
364	DPC	0.777109	0.78294	0.80511	0.75001	0.5559	0.857298
365	AAIndex-OCTD	0.777543	0.783128	0.804235	0.751628	0.556506	0.857518
366	AAIndex-AC	0.777977	0.783849	0.806017	0.750799	0.557559	0.857483
367	DPC	0.778844	0.784271	0.805097	0.753483	0.559293	0.857625
368	PSSM-SAA	0.774941	0.779997	0.799233	0.751777	0.551558	0.855223
369	DPC	0.775377	0.781167	0.802532	0.749308	0.552535	0.857497
370	AAIndex-SAA	0.775377	0.781142	0.802454	0.749279	0.552369	0.85755
371	AAIndex-OCTD	0.774511	0.780116	0.800722	0.749363	0.550676	0.857522
372	PSSM-OCTD	0.776679	0.781859	0.800878	0.753582	0.55512	0.85768
373	DPC	0.776679	0.782218	0.802611	0.75188	0.555211	0.857446
374	AAIndex-AC	0.775377	0.781195	0.80256	0.749312	0.552638	0.857264
375	S&F-OCTD	0.771904	0.774664	0.785204	0.759388	0.544662	0.853114
376	S&F-AC	0.772337	0.775025	0.785242	0.760218	0.54549	0.852985
377	AAIndex-OCTD	0.77277	0.775543	0.786068	0.760218	0.546324	0.852977
378	S&F-OCTD	0.778412	0.783821	0.804323	0.753714	0.55866	0.856874
379	PSSM-OCTD	0.77885	0.784544	0.80602	0.752934	0.559682	0.857108
380	AAIndex-OCTD	0.777548	0.783371	0.805193	0.751163	0.557103	0.857182
381	PSSM-OCTD	0.776681	0.782526	0.804316	0.750249	0.555308	0.857274
382	SAAC	0.779717	0.785309	0.806738	0.753643	0.561052	0.857183
383	AAC	0.77885	0.784149	0.804187	0.75456	0.55935	0.857001
384	PSSM-AC	0.77885	0.784341	0.805064	0.753709	0.559407	0.856964
385	DPC	0.77885	0.784341	0.805064	0.753709	0.559407	0.856899
386	AAIndex-SAA	0.779284	0.784839	0.805932	0.75373	0.560385	0.857023
387	AAIndex-OCTD	0.778417	0.783808	0.8042	0.75373	0.558589	0.856957
388	AAC	0.778849	0.784114	0.8042	0.754539	0.559333	0.856911
389	PSSM-SAA	0.777546	0.78274	0.802488	0.753643	0.556733	0.856686
390	PSSM-OCTD	0.77928	0.784924	0.806812	0.752654	0.560242	0.857397
391	AAIndex-SAA	0.776678	0.7808	0.797088	0.756995	0.554497	0.857018
392	AAIndex-AC	0.777546	0.783274	0.805088	0.75091	0.556779	0.857282
393	DPC	0.779279	0.785137	0.807747	0.751765	0.56035	0.856985
394	AAIndex-AC	0.779713	0.785319	0.806167	0.754356	0.561118	0.85556
395	AAIndex-SAA	0.77928	0.785006	0.806146	0.753527	0.560302	0.855585
396	AAIndex-AC	0.778846	0.784588	0.806784	0.751757	0.559336	0.857169
397	DPC	0.778846	0.784579	0.806811	0.751903	0.559565	0.856664
398	DPC	0.778414	0.784432	0.806249	0.75185	0.558876	0.856707
399	SAAC	0.780148	0.785564	0.805394	0.756163	0.562146	0.856242
400	AAIndex-SAA	0.779715	0.785235	0.805394	0.755395	0.561434	0.856175
401	SAAC	0.777545	0.782562	0.800848	0.755277	0.556566	0.855015
402	PSSM-OCTD	0.777978	0.782908	0.800848	0.756135	0.557418	0.855035
403	AAIndex-SAA	0.777546	0.782585	0.800848	0.755305	0.556628	0.855038
404	AAIndex-AC	0.777546	0.782772	0.801733	0.754417	0.556666	0.854947
405	S&F-OCTD	0.776245	0.781579	0.800848	0.752728	0.554116	0.85486
406	PSSM-AC	0.77581	0.780864	0.799136	0.753558	0.553153	0.854729
407	AAIndex-SAA	0.777546	0.782609	0.800899	0.755374	0.556738	0.85469
408	PSSM-AC	0.776244	0.781188	0.799129	0.754478	0.554031	0.854495
409	DPC	0.77581	0.780688	0.798251	0.754485	0.55316	0.854353
410	AAIndex-OCTD	0.776244	0.781557	0.800797	0.752707	0.554039	0.85427
411	PSSM-OCTD	0.776678	0.782059	0.801645	0.752707	0.554907	0.854268
412	AAIndex-OCTD	0.774943	0.780017	0.798208	0.752766	0.551484	0.854377
413	DPC	0.775377	0.780562	0.799144	0.752766	0.552431	0.854286
414	DPC	0.775809	0.780699	0.798259	0.754433	0.553125	0.85405
415	PSSM-AC	0.775809	0.780678	0.798259	0.754426	0.5531	0.854329
416	DPC	0.776677	0.78153	0.799114	0.755284	0.55485	0.854284
417	AAIndex-OCTD	0.776243	0.781027	0.798267	0.755284	0.553984	0.854283
418	PSSM-OCTD	0.776677	0.781353	0.798267	0.756135	0.554813	0.854353
419	DPC	0.772774	0.777981	0.796606	0.750061	0.547162	0.854231
420	PSSM-SAA	0.773643	0.778842	0.797382	0.750947	0.54888	0.854459
421	DPC	0.771907	0.777309	0.796599	0.748372	0.545514	0.854165
422	AAIndex-SAA	0.77234	0.77763	0.796599	0.749202	0.546301	0.854109
423	SAAC	0.772775	0.778124	0.797395	0.749286	0.547232	0.854082
424	PSSM-OCTD	0.774076	0.779109	0.797345	0.751863	0.54969	0.854042
425	DPC	0.774943	0.779797	0.797352	0.753511	0.55138	0.854353
426	AAIndex-SAA	0.776244	0.780982	0.798229	0.75523	0.553911	0.854417
427	SAAC	0.773642	0.778221	0.794735	0.753542	0.548716	0.854316
428	AAIndex-SAA	0.774511	0.778838	0.794619	0.755282	0.55029	0.854257
429	DPC	0.775376	0.779553	0.794752	0.756996	0.552026	0.854606
430	DPC	0.77581	0.779702	0.793867	0.758743	0.552856	0.854684
431	S&F-SAA	0.779278	0.783082	0.797445	0.762457	0.560255	0.855855
432	DPC	0.778412	0.782239	0.79654	0.761597	0.558496	0.855907
433	AAIndex-AC	0.778844	0.78274	0.797445	0.761569	0.55938	0.85597
434	DPC	0.775808	0.780242	0.796619	0.756221	0.553306	0.855831
435	PSSM-AC	0.77711	0.781237	0.796619	0.758906	0.55597	0.85581
436	PSSM-AC	0.777978	0.782078	0.79741	0.759812	0.55759	0.856372
437	AAIndex-OCTD	0.777977	0.781892	0.796533	0.760655	0.5575	0.856652
438	PSSM-OCTD	0.77711	0.783395	0.806811	0.74827	0.555895	0.856345
439	AAIndex-AC	0.776242	0.782534	0.805934	0.747474	0.554209	0.856363
440	AAIndex-SAA	0.776676	0.782883	0.805955	0.748308	0.555046	0.856296
441	PSSM-AC	0.778844	0.784703	0.80686	0.751892	0.559499	0.856774
442	DPC	0.777977	0.784032	0.806781	0.750135	0.557673	0.857137
443	DPC	0.776677	0.782451	0.804106	0.750135	0.554912	0.857003
444	DPC	0.778844	0.78508	0.808571	0.750072	0.559483	0.857021
445	PSSM-SAA	0.778409	0.784539	0.807686	0.750013	0.5585	0.856848
446	PSSM-OCTD	0.778411	0.78494	0.809448	0.748354	0.558735	0.857094
447	AAIndex-SAA	0.77841	0.784735	0.808563	0.749183	0.558613	0.857182
448	PSSM-OCTD	0.77841	0.784735	0.808563	0.749183	0.558613	0.857171
449	AAIndex-AC	0.777545	0.784091	0.808563	0.747524	0.55705	0.85714
450	DPC	0.777114	0.781822	0.7991	0.756289	0.555829	0.855579
451	AAIndex-OCTD	0.77668	0.781477	0.7991	0.75543	0.554977	0.855482
452	PSSM-OCTD	0.774942	0.779524	0.796497	0.754506	0.55151	0.85702
453	DPC	0.777978	0.784386	0.808557	0.74855	0.557995	0.856171
454	PSSM-SAA	0.776244	0.782454	0.805781	0.747506	0.554066	0.856835
455	AAIndex-SAA	0.778846	0.784994	0.808398	0.750128	0.559338	0.85679
456	AAC	0.778846	0.784802	0.807513	0.750987	0.559279	0.856841
457	DPC	0.774943	0.781082	0.804021	0.746702	0.551441	0.857065
458	AAIndex-AC	0.77451	0.780747	0.804021	0.745813	0.550584	0.856886
459	AAIndex-SAA	0.775377	0.781416	0.804021	0.747561	0.552277	0.856802
460	AAIndex-OCTD	0.775371	0.781192	0.803261	0.748193	0.552182	0.856542
461	PSSM-OCTD	0.77407	0.7802	0.803289	0.745613	0.54979	0.85651
462	DPC	0.774504	0.780753	0.804225	0.745637	0.550755	0.856336
463	PSSM-OCTD	0.774505	0.781177	0.806024	0.743956	0.550973	0.856231
464	PSSM-AC	0.777111	0.780946	0.795504	0.759674	0.555546	0.857594
465	DPC	0.777111	0.781314	0.797201	0.757843	0.555385	0.857319
466	DPC	0.780578	0.786768	0.810446	0.751817	0.56314	0.858279
467	PSSM-OCTD	0.775376	0.779612	0.795398	0.756054	0.551788	0.857593
468	DPC	0.773638	0.779456	0.800726	0.747351	0.548608	0.857272
469	PSSM-AC	0.780578	0.787283	0.812954	0.749132	0.563111	0.858316
470	AAIndex-OCTD	0.781012	0.787801	0.813831	0.749132	0.564008	0.858411
471	AAIndex-OCTD	0.780578	0.787472	0.813831	0.748281	0.563181	0.8584
472	PSSM-SAA	0.779276	0.785816	0.810442	0.749193	0.560537	0.858472
473	AAIndex-AC	0.780144	0.786129	0.808717	0.752774	0.562262	0.858657
474	AAIndex-OCTD	0.77971	0.785792	0.808717	0.751915	0.561423	0.858652
475	SAAC	0.780143	0.78418	0.799221	0.7621	0.561712	0.856075
476	DPC	0.775807	0.78207	0.805222	0.747534	0.553623	0.858357
477	DPC	0.77494	0.781009	0.803452	0.747534	0.551815	0.858179
478	DPC	0.77624	0.782404	0.805294	0.748357	0.554466	0.85839
479	AAIndex-AC	0.775807	0.781695	0.803504	0.749246	0.553467	0.858442
480	AAIndex-SAA	0.776239	0.783281	0.810139	0.743043	0.554417	0.857219
481	DPC	0.775372	0.782449	0.809292	0.742247	0.552737	0.857112
482	DPC	0.779275	0.78471	0.805216	0.754364	0.560142	0.858494
483	AAIndex-AC	0.779275	0.785533	0.809458	0.750019	0.5605	0.857767
484	AAIndex-AC	0.77884	0.785551	0.81121	0.747265	0.559713	0.857782
485	AAIndex-SAA	0.779711	0.78565	0.808445	0.75173	0.561009	0.858827
486	DPC	0.781011	0.786814	0.809315	0.75339	0.563465	0.858779
487	DPC	0.782309	0.787633	0.808467	0.756793	0.565836	0.858918
488	AAIndex-SAA	0.781444	0.786994	0.808518	0.755133	0.564297	0.858775
489	AAIndex-AC	0.781444	0.786971	0.808488	0.755133	0.564282	0.858912
490	DPC	0.782314	0.78769	0.808447	0.756968	0.566038	0.859147
491	DPC	0.781014	0.786674	0.808397	0.75445	0.563585	0.859007
492	DPC	0.780147	0.785647	0.806685	0.75445	0.561829	0.858666
493	PSSM-OCTD	0.780579	0.786162	0.807591	0.754307	0.562577	0.858599
494	AAIndex-AC	0.780579	0.786304	0.808439	0.753473	0.562643	0.858589
495	DPC	0.781012	0.786643	0.808439	0.754332	0.563489	0.858505
496	AAIndex-OCTD	0.780147	0.785803	0.807554	0.75353	0.561864	0.858375
497	PSSM-AC	0.780146	0.785633	0.806706	0.75436	0.561766	0.858778
498	PSSM-SAA	0.780145	0.785825	0.80759	0.753447	0.561813	0.858715
499	DPC	0.781012	0.786494	0.80759	0.755218	0.563547	0.858729
500	PSSM-OCTD	0.782314	0.788206	0.811075	0.754357	0.566347	0.858576
