# Supplementary material for: An improved sequence based prediction protocol for DNA-binding proteins using SVM and comprehensive feature analysis
Source: BMC Bioinformatics. 2013 Mar 9;14:90. doi: 10.1186/1471-2105-14-90 (PMC3602657; doi:10.1186/1471-2105-14-90)
Supplement: Additional file 4 — The IFS results and model evaluation for DNArset. [file 1471-2105-14-90-S4.xls]

## Sheet: Sheet1
Table S3 - The IFS reuslts for DNArset											Table S4 - The performance of feature-selection method and ensemble learning on DNArset
Number of featuers	Feature type	Acc	F-score	Sen	Spe	MCC	AUC					Acc	F-score	Sen	Sp	MCC	AUC
1	AAIndex-OCTD	0.87982	0.267917	0.166852	0.990019	0.306881	0.651452				mRMR-IFS	0.941643	0.749463	0.656249	0.986005	0.71955	0.963957
2	AAIndex-OCTD	0.900048	0.485771	0.352407	0.984711	0.488224	0.811423				Ensemble-voting	0.797468	0.627907	0.519231	0.933962	0.518188	N/A
3	PSSM-SAA	0.913919	0.567361	0.42473	0.98937	0.569602	0.857316				Ensemble-stacking	0.942808	0.751092	0.669162	0.984822	0.728743	0.899541
4	PSSM-AC	0.911606	0.562004	0.426131	0.986701	0.555906	0.839553
5	AAIndex-AC	0.909292	0.527051	0.377641	0.991357	0.540738	0.87054
6	SAAC	0.917379	0.589604	0.445862	0.990003	0.589319	0.871027				Table S5 - The performance of models trained by DNArset on DNAiset
7	PSSM-SAA	0.919688	0.607613	0.464594	0.989968	0.603887	0.891911
8	PSSM-OCTD	0.919691	0.602527	0.455047	0.99131	0.602757	0.908537					Acc	F-score	Sen	Sp	MCC	AUC
9	SAAC	0.915645	0.611412	0.497432	0.979987	0.586846	0.889146				mRMR-IFS	0.853	0.75	0.75	0.896	0.645	0.898
10	AAIndex-OCTD	0.915072	0.606925	0.493084	0.980027	0.583204	0.885374				Ensemble-voting	0.827	0.697	0.675	0.891	0.576	N/A
11	AAIndex-SAA	0.920841	0.608829	0.463012	0.991332	0.60923	0.923706				Ensemble-stacking	0.853	0.759	0.787	0.88	0.654	0.876
12	AAIndex-OCTD	0.920263	0.608497	0.464226	0.990661	0.607817	0.923737
13	S&F-AC	0.921422	0.636808	0.522479	0.982671	0.616846	0.90673				N/A – not available
14	DPC	0.920844	0.639962	0.531478	0.980662	0.615709	0.92028
15	PSSM-SAA	0.923733	0.660244	0.554069	0.980642	0.635468	0.930672
16	AAC	0.928933	0.676391	0.561182	0.985309	0.658246	0.932349
17	AAIndex-OCTD	0.92489	0.654816	0.536193	0.98468	0.635492	0.931709
18	DPC	0.923158	0.651389	0.540722	0.982024	0.6294	0.936589
19	AAIndex-OCTD	0.920268	0.632386	0.515488	0.98272	0.612403	0.935587
20	PSSM-OCTD	0.922004	0.649438	0.541148	0.98065	0.625517	0.934361
21	AAIndex-SAA	0.922009	0.644147	0.534547	0.981317	0.621883	0.914915
22	PSSM-SAA	0.920848	0.638252	0.52388	0.982019	0.619171	0.938433
23	AAIndex-OCTD	0.91854	0.627727	0.514274	0.980657	0.605827	0.933628
24	AAIndex-AC	0.919113	0.638728	0.536555	0.978017	0.613355	0.937977
25	S&F-AC	0.915067	0.631479	0.541878	0.97267	0.599684	0.930413
26	AAIndex-OCTD	0.916805	0.624285	0.519468	0.978019	0.599796	0.937711
27	AAIndex-SAA	0.91622	0.640835	0.554862	0.971978	0.608157	0.931798
28	PSSM-SAA	0.917376	0.648665	0.567356	0.971332	0.61535	0.932418
29	AAIndex-OCTD	0.914489	0.59796	0.476966	0.982002	0.581416	0.937659
30	PSSM-OCTD	0.915642	0.637266	0.550754	0.971969	0.606983	0.937276
31	PSSM-AC	0.915644	0.602116	0.481191	0.982691	0.587452	0.936733
32	DPC	0.916223	0.608989	0.48995	0.982018	0.591222	0.934773
33	AAIndex-OCTD	0.913335	0.594661	0.47794	0.980715	0.577142	0.935082
34	AAIndex-AC	0.913338	0.596176	0.480339	0.980011	0.57549	0.917527
35	AAIndex-SAA	0.913913	0.603629	0.494841	0.97869	0.580856	0.939856
36	PSSM-SAA	0.914491	0.601143	0.485842	0.980666	0.581753	0.939544
37	AAIndex-OCTD	0.914491	0.600928	0.485357	0.980666	0.581446	0.939333
38	AAC	0.914493	0.605674	0.497852	0.978677	0.582092	0.942012
39	AAIndex-OCTD	0.916803	0.618107	0.510591	0.979324	0.594891	0.942101
40	AAIndex-OCTD	0.917959	0.636147	0.541328	0.975995	0.607876	0.941665
41	AAIndex-OCTD	0.918537	0.639497	0.545495	0.975995	0.611193	0.941304
42	PSSM-AC	0.918537	0.627734	0.519106	0.980004	0.605024	0.944747
43	DPC	0.919115	0.629697	0.519351	0.980675	0.607858	0.944964
44	AAIndex-OCTD	0.918539	0.625941	0.514699	0.980675	0.604308	0.944346
45	DPC	0.916222	0.642043	0.562034	0.970625	0.608558	0.925348
46	AAIndex-AC	0.913335	0.625099	0.540173	0.970623	0.589755	0.924984
47	AAIndex-SAA	0.917378	0.649227	0.574044	0.969954	0.615393	0.93245
48	PSSM-OCTD	0.915647	0.642159	0.569392	0.968625	0.606874	0.931937
49	PSSM-SAA	0.915069	0.630225	0.54385	0.971952	0.597538	0.929489
50	PSSM-SAA	0.918535	0.655576	0.582074	0.96996	0.621442	0.932557
51	DPC	0.915067	0.635843	0.553158	0.970603	0.601126	0.936413
52	AAIndex-AC	0.921426	0.649885	0.549358	0.978662	0.623814	0.946225
53	AAIndex-OCTD	0.920848	0.646262	0.544707	0.978662	0.620152	0.946052
54	AAIndex-OCTD	0.92027	0.64469	0.544707	0.978002	0.617928	0.945991
55	PSSM-SAA	0.92027	0.64469	0.544707	0.978002	0.617928	0.945703
56	PSSM-AC	0.919693	0.648887	0.557867	0.975272	0.619694	0.944681
57	DPC	0.916803	0.632372	0.536374	0.975261	0.603131	0.943957
58	AAIndex-OCTD	0.915647	0.631056	0.541025	0.973281	0.600106	0.944219
59	PSSM-SAA	0.920273	0.638617	0.530754	0.979997	0.616087	0.943538
60	AAIndex-OCTD	0.920849	0.642509	0.535405	0.979997	0.619667	0.942973
61	AAIndex-SAA	0.921426	0.665379	0.59071	0.971961	0.632542	0.93839
62	SAAC	0.916222	0.642045	0.560762	0.970567	0.607877	0.937408
63	PSSM-AC	0.915072	0.605104	0.488188	0.980651	0.585008	0.922283
64	PSSM-SAA	0.915649	0.606785	0.488188	0.981322	0.587442	0.921325
65	DPC	0.917383	0.621768	0.510475	0.979999	0.599542	0.943261
66	DPC	0.916227	0.618059	0.510714	0.978666	0.593954	0.94499
67	AAIndex-SAA	0.917381	0.623583	0.515126	0.979324	0.600069	0.944999
68	PSSM-SAA	0.916227	0.617237	0.509739	0.978657	0.593703	0.936577
69	PSSM-AC	0.917384	0.622108	0.513421	0.979335	0.599001	0.937628
70	AAIndex-OCTD	0.917384	0.622108	0.513421	0.979335	0.599001	0.937861
71	DPC	0.917962	0.621525	0.50877	0.980679	0.601201	0.924999
72	AAIndex-SAA	0.916805	0.614098	0.500256	0.980652	0.59546	0.924225
73	AAIndex-AC	0.91565	0.609302	0.496334	0.979995	0.589671	0.923798
74	PSSM-SAA	0.916227	0.626671	0.530264	0.975287	0.598341	0.928511
75	AAIndex-OCTD	0.915069	0.623944	0.528531	0.974661	0.594304	0.940113
76	AAIndex-AC	0.917961	0.617085	0.499771	0.981988	0.600268	0.923166
77	SAAC	0.917957	0.616796	0.50074	0.981997	0.599332	0.932898
78	PSSM-SAA	0.914491	0.61986	0.527194	0.973954	0.591185	0.94202
79	PSSM-OCTD	0.914493	0.615636	0.518137	0.975292	0.588707	0.941885
80	S&F-OCTD	0.914491	0.614762	0.51844	0.975292	0.588619	0.941128
81	PSSM-SAA	0.913911	0.614287	0.523149	0.973972	0.58716	0.941091
82	AAIndex-OCTD	0.913335	0.615453	0.527013	0.972627	0.584848	0.940944
83	PSSM-OCTD	0.913335	0.615453	0.527013	0.972627	0.584848	0.940883
84	PSSM-AC	0.914491	0.622335	0.536315	0.972641	0.591686	0.941007
85	AAIndex-SAA	0.916222	0.627657	0.536315	0.974623	0.600387	0.941137
86	AAIndex-AC	0.91969	0.624296	0.508344	0.982649	0.606329	0.94411
87	S&F-AC	0.91969	0.622902	0.504422	0.983327	0.605753	0.944632
88	AAIndex-SAA	0.92027	0.632212	0.518802	0.982011	0.612177	0.945709
89	AAIndex-OCTD	0.919113	0.626557	0.514151	0.981333	0.605849	0.945763
90	AAIndex-OCTD	0.919691	0.628107	0.514151	0.982011	0.608235	0.945584
91	DPC	0.918534	0.630456	0.52388	0.979342	0.606239	0.945097
92	PSSM-AC	0.917379	0.614467	0.500075	0.981335	0.595404	0.940139
93	PSSM-SAA	0.917957	0.61806	0.504422	0.981349	0.598047	0.941059
94	AAIndex-OCTD	0.918535	0.619663	0.504422	0.982027	0.600499	0.941048
95	S&F-AC	0.919695	0.633063	0.52242	0.980691	0.610634	0.946491
96	AAIndex-AC	0.922002	0.649941	0.555801	0.977959	0.625953	0.948078
97	PSSM-SAA	0.922	0.632746	0.514028	0.984689	0.618018	0.942736
98	AAIndex-SAA	0.923736	0.647629	0.538713	0.982675	0.629599	0.946869
99	DPC	0.922582	0.649789	0.555071	0.978632	0.627577	0.947584
100	PSSM-SAA	0.920846	0.629186	0.514028	0.98336	0.612615	0.941931
101	DPC	0.922582	0.648705	0.551149	0.979317	0.626518	0.947108
102	AAIndex-SAA	0.924311	0.662684	0.574709	0.977997	0.639132	0.94813
103	PSSM-SAA	0.921422	0.624823	0.499829	0.986012	0.612371	0.943625
104	AAIndex-AC	0.922	0.634075	0.51795	0.984018	0.61815	0.941091
105	AAIndex-AC	0.920848	0.622605	0.499829	0.985367	0.609352	0.942978
106	PSSM-AC	0.922005	0.651681	0.560452	0.97735	0.625244	0.945876
107	AAIndex-OCTD	0.922583	0.680815	0.627062	0.967971	0.646474	0.943201
108	AAIndex-SAA	0.923734	0.636798	0.513053	0.986656	0.625417	0.941827
109	PSSM-AC	0.923734	0.636798	0.513053	0.986656	0.625417	0.94185
110	PSSM-OCTD	0.92547	0.646789	0.52476	0.986656	0.634474	0.946851
111	DPC	0.923736	0.637257	0.515942	0.985978	0.624887	0.947463
112	PSSM-AC	0.924892	0.644227	0.524275	0.985978	0.631389	0.947665
113	AAIndex-OCTD	0.92316	0.676864	0.613715	0.970651	0.644344	0.946069
114	AAIndex-SAA	0.927782	0.698846	0.638891	0.971962	0.667913	0.943847
115	S&F-AC	0.928938	0.700254	0.631713	0.974667	0.671657	0.947662
116	PSSM-SAA	0.927204	0.690499	0.618548	0.974661	0.661551	0.947244
117	AAIndex-OCTD	0.927204	0.689697	0.618303	0.974661	0.660964	0.946277
118	PSSM-AC	0.931252	0.7128	0.644879	0.975318	0.68479	0.944234
119	DPC	0.930669	0.707094	0.640105	0.975321	0.679712	0.946944
120	AAIndex-SAA	0.92547	0.671982	0.5869	0.977301	0.647362	0.948543
121	AAIndex-AC	0.930672	0.709861	0.644634	0.974674	0.680748	0.944929
122	PSSM-SAA	0.926048	0.67356	0.5869	0.977972	0.648431	0.949027
123	AAIndex-SAA	0.927204	0.677381	0.590885	0.978657	0.654402	0.950571
124	DPC	0.927204	0.680043	0.595233	0.977979	0.655816	0.950511
125	S&F-AC	0.930093	0.696981	0.61396	0.978659	0.672305	0.950323
126	AAIndex-AC	0.929513	0.70801	0.645609	0.973305	0.677569	0.944427
127	AAIndex-OCTD	0.927782	0.699445	0.63588	0.97262	0.668003	0.944193
128	SAAC	0.926625	0.696134	0.63588	0.971287	0.662396	0.944089
129	PSSM-AC	0.928935	0.707978	0.657192	0.97064	0.675059	0.944534
130	AAIndex-SAA	0.930093	0.703162	0.627307	0.976643	0.674618	0.949189
131	AAIndex-SAA	0.927203	0.702394	0.649711	0.969991	0.667526	0.946188
132	AAIndex-SAA	0.926625	0.702475	0.654362	0.968636	0.666165	0.946381
133	AAIndex-OCTD	0.929513	0.707644	0.644394	0.973287	0.675266	0.94961
134	DPC	0.927781	0.699608	0.63661	0.97264	0.666986	0.949059
135	PSSM-AC	0.927779	0.701059	0.641261	0.971969	0.668031	0.948615
136	AAIndex-AC	0.929511	0.709629	0.654	0.971969	0.677202	0.948635
137	DPC	0.928937	0.705065	0.640473	0.973289	0.672634	0.947818
138	AAIndex-OCTD	0.928937	0.706126	0.644394	0.972611	0.673534	0.947965
139	PSSM-SAA	0.930089	0.713134	0.658651	0.971951	0.680969	0.948364
140	PSSM-AC	0.925469	0.669416	0.57465	0.979295	0.644696	0.9506
141	AAIndex-SAA	0.926048	0.696477	0.640047	0.969913	0.662233	0.948886
142	AAIndex-AC	0.928355	0.708171	0.654853	0.970609	0.673766	0.949042
143	S&F-AC	0.92605	0.698035	0.64017	0.969913	0.662688	0.948609
144	AAIndex-AC	0.92605	0.699566	0.644395	0.96926	0.662685	0.948006
145	AAIndex-OCTD	0.924892	0.694633	0.640351	0.968582	0.657931	0.947391
146	DPC	0.922582	0.645348	0.541666	0.980635	0.623615	0.950799
147	PSSM-AC	0.927203	0.700911	0.645369	0.97064	0.666519	0.946823
148	DPC	0.927201	0.703307	0.653942	0.969291	0.668531	0.946747
149	AAIndex-AC	0.923739	0.66289	0.569211	0.977959	0.637428	0.949561
150	DPC	0.923736	0.65071	0.546317	0.981284	0.631297	0.950759
151	AAIndex-OCTD	0.927203	0.680067	0.5883	0.979308	0.65479	0.950121
152	PSSM-SAA	0.920848	0.62846	0.511781	0.983316	0.611484	0.949048
153	AAIndex-OCTD	0.926047	0.671093	0.574586	0.979966	0.646737	0.949991
154	PSSM-AC	0.926047	0.669644	0.57416	0.979966	0.646035	0.950046
155	DPC	0.926625	0.677773	0.588843	0.978612	0.652926	0.9497
156	DPC	0.922592	0.692604	0.655215	0.964044	0.653824	0.943608
157	DPC	0.923734	0.666049	0.579786	0.976632	0.638797	0.94817
158	AAIndex-SAA	0.926047	0.664854	0.55726	0.982622	0.645334	0.950753
159	DPC	0.926047	0.672892	0.583526	0.97863	0.648444	0.950468
160	AAIndex-AC	0.927204	0.679723	0.586299	0.979277	0.655377	0.948479
161	PSSM-OCTD	0.927204	0.679723	0.586299	0.979277	0.655377	0.948468
162	DPC	0.92836	0.685761	0.591434	0.979944	0.661819	0.949622
163	PSSM-AC	0.921424	0.650936	0.55188	0.977926	0.624298	0.939036
164	AAIndex-AC	0.927782	0.681523	0.586299	0.979937	0.658149	0.948592
165	AAIndex-SAA	0.929518	0.713191	0.656953	0.971276	0.678857	0.945902
166	AAIndex-SAA	0.926633	0.700316	0.643303	0.969947	0.664787	0.945613
167	PSSM-SAA	0.927787	0.705333	0.647954	0.970604	0.67032	0.9457
168	AAIndex-AC	0.927787	0.705333	0.647954	0.970604	0.67032	0.945688
169	DPC	0.926053	0.698042	0.639382	0.969927	0.66231	0.945362
170	AAIndex-OCTD	0.926055	0.697782	0.639382	0.969947	0.661961	0.945506
171	PSSM-SAA	0.924887	0.685917	0.619283	0.971934	0.653525	0.948349
172	AAIndex-AC	0.925475	0.698017	0.644033	0.968602	0.661115	0.945922
173	PSSM-AC	0.92663	0.704847	0.653335	0.968584	0.66842	0.946326
174	DPC	0.927203	0.704301	0.649169	0.969931	0.668694	0.945051
175	PSSM-AC	0.926633	0.701711	0.645247	0.969967	0.665838	0.947238
176	AAIndex-AC	0.928937	0.715368	0.667715	0.969285	0.678983	0.947013
177	AAIndex-OCTD	0.928359	0.713903	0.667715	0.968613	0.677034	0.947195
178	PSSM-OCTD	0.926626	0.66919	0.56456	0.981962	0.6482	0.951916
179	AAIndex-SAA	0.926626	0.66919	0.56456	0.981962	0.6482	0.951922
180	PSSM-SAA	0.91969	0.638309	0.530994	0.979261	0.612729	0.940996
181	AAIndex-AC	0.92027	0.644806	0.5406	0.978603	0.618237	0.941172
182	DPC	0.922002	0.68824	0.646583	0.964597	0.648813	0.944237
183	AAIndex-AC	0.921424	0.684337	0.642235	0.964608	0.645088	0.944485
184	AAIndex-OCTD	0.924314	0.670665	0.580154	0.977288	0.643444	0.94961
185	AAIndex-SAA	0.926047	0.707145	0.664762	0.966595	0.669362	0.945001
186	AAIndex-AC	0.924892	0.672214	0.580154	0.977959	0.645726	0.949763
187	PSSM-OCTD	0.926628	0.705294	0.654912	0.968622	0.668582	0.947102
188	AAIndex-OCTD	0.927204	0.694441	0.619097	0.974596	0.663667	0.947492
189	PSSM-AC	0.927782	0.697771	0.623748	0.974596	0.667039	0.947527
190	AAIndex-SAA	0.926628	0.705294	0.654912	0.968622	0.668582	0.947483
191	DPC	0.927782	0.703396	0.641384	0.971942	0.670244	0.948482
192	S&F-OCTD	0.927782	0.703396	0.641384	0.971942	0.670244	0.948468
193	PSSM-SAA	0.928935	0.706996	0.641384	0.973258	0.674705	0.948522
194	DPC	0.923739	0.695618	0.650319	0.965921	0.657998	0.948133
195	AAIndex-OCTD	0.931247	0.714599	0.645061	0.975307	0.682916	0.949025
196	AAIndex-OCTD	0.924317	0.697303	0.650319	0.966588	0.659825	0.948121
197	AAIndex-SAA	0.925474	0.701614	0.654667	0.967277	0.664424	0.947977
198	SAAC	0.923743	0.693442	0.645364	0.966632	0.655786	0.947636
199	AAIndex-AC	0.924899	0.698204	0.649531	0.967304	0.661263	0.947391
200	PSSM-AC	0.923744	0.69333	0.645364	0.966646	0.656065	0.947348
201	AAIndex-OCTD	0.923166	0.690047	0.640532	0.966646	0.652867	0.947426
202	S&F-AC	0.923166	0.690047	0.640532	0.966646	0.652867	0.947527
203	AAIndex-SAA	0.923743	0.691651	0.640532	0.967304	0.654802	0.947544
204	AAIndex-AC	0.926625	0.693353	0.618916	0.97394	0.660149	0.948219
205	PSSM-AC	0.926047	0.689799	0.614265	0.97394	0.656565	0.948069
206	DPC	0.923738	0.641202	0.524153	0.98466	0.625199	0.951714
207	AAIndex-SAA	0.923736	0.664009	0.570852	0.977979	0.637915	0.949169
208	PSSM-SAA	0.928357	0.701134	0.627005	0.974572	0.669523	0.948473
209	AAIndex-AC	0.930669	0.708238	0.628038	0.97727	0.678768	0.947564
210	DPC	0.930089	0.705145	0.623386	0.97725	0.675836	0.947443
211	PSSM-AC	0.929513	0.701964	0.618735	0.97725	0.672587	0.947567
212	DPC	0.927782	0.699709	0.627186	0.973929	0.666401	0.94929
213	DPC	0.927784	0.700756	0.631837	0.9733	0.66689	0.949521
214	PSSM-OCTD	0.926052	0.701737	0.649957	0.968635	0.664794	0.949726
215	AAIndex-AC	0.92663	0.703214	0.649957	0.969306	0.666914	0.949703
216	DPC	0.92663	0.704621	0.654305	0.968646	0.66761	0.949651
217	PSSM-AC	0.926053	0.702964	0.654305	0.967988	0.665623	0.949743
218	PSSM-SAA	0.930674	0.712258	0.639867	0.975279	0.684951	0.950095
219	PSSM-OCTD	0.941643	0.749463	0.656249	0.986005	0.71955	0.963957
220	AAIndex-OCTD	0.9324	0.727998	0.672857	0.97265	0.693651	0.958317
221	AAIndex-AC	0.931825	0.711952	0.62774	0.978644	0.68295	0.956649
222	PSSM-AC	0.925472	0.701508	0.65455	0.967297	0.663069	0.949798
223	AAIndex-AC	0.924319	0.698202	0.65455	0.965982	0.659175	0.949732
224	AAIndex-SAA	0.926628	0.707297	0.663123	0.967306	0.670023	0.949902
225	DPC	0.929516	0.71046	0.644518	0.973298	0.676544	0.949778
226	PSSM-SAA	0.923161	0.691707	0.649169	0.965335	0.651681	0.950014
227	AAIndex-AC	0.931825	0.716151	0.640538	0.976659	0.684764	0.956632
228	PSSM-SAA	0.931825	0.716151	0.640538	0.976659	0.684764	0.956629
229	AAIndex-OCTD	0.932403	0.717738	0.640538	0.97733	0.68701	0.956722
230	AAIndex-OCTD	0.932403	0.717738	0.640538	0.97733	0.68701	0.956707
231	DPC	0.934137	0.722565	0.640538	0.979328	0.693524	0.956776
232	AAIndex-AC	0.926048	0.697017	0.6357	0.970618	0.660475	0.950395
233	S&F-AC	0.925475	0.69704	0.640351	0.969302	0.659612	0.950609
234	AAIndex-SAA	0.92663	0.701744	0.645003	0.969973	0.665188	0.950655
235	PSSM-SAA	0.925474	0.705432	0.674829	0.964001	0.666565	0.94985
236	AAC	0.929516	0.710117	0.648259	0.972638	0.676776	0.95288
237	AAIndex-OCTD	0.930093	0.713086	0.65291	0.972638	0.68002	0.952999
238	AAC	0.927198	0.672415	0.569392	0.981984	0.650263	0.953356
239	AAIndex-SAA	0.927198	0.672415	0.569392	0.981984	0.650263	0.953253
240	DPC	0.928355	0.706133	0.649898	0.971284	0.674367	0.952629
241	PSSM-AC	0.925474	0.690126	0.622599	0.97198	0.655879	0.953114
242	DPC	0.924319	0.686832	0.622599	0.970662	0.651499	0.953091
243	AAIndex-SAA	0.924317	0.685888	0.618677	0.971309	0.650788	0.953325
244	AAIndex-OCTD	0.924317	0.685721	0.618677	0.971327	0.650423	0.953212
245	PSSM-AC	0.924895	0.687335	0.618677	0.971987	0.65274	0.953241
246	AAIndex-OCTD	0.924317	0.685721	0.618677	0.971327	0.650423	0.953221
247	DPC	0.927206	0.697275	0.631171	0.972658	0.663982	0.953472
248	DPC	0.925467	0.694003	0.636855	0.96994	0.659708	0.952667
249	PSSM-SAA	0.927199	0.702106	0.645918	0.970627	0.667065	0.952895
250	AAIndex-AC	0.924894	0.691065	0.628224	0.970635	0.65522	0.95346
251	AAIndex-AC	0.926628	0.698955	0.636797	0.971307	0.664002	0.953365
252	DPC	0.926043	0.665415	0.557447	0.982644	0.644781	0.950303
253	AAIndex-SAA	0.926626	0.695451	0.63172	0.971953	0.661775	0.950577
254	PSSM-AC	0.926047	0.686072	0.606182	0.975278	0.655198	0.95286
255	DPC	0.927201	0.70223	0.646099	0.970629	0.667344	0.952684
256	AAIndex-OCTD	0.926623	0.687923	0.606182	0.975936	0.65757	0.953354
257	PSSM-AC	0.927779	0.692464	0.610104	0.976596	0.663131	0.953365
258	DPC	0.92894	0.710148	0.65738	0.970651	0.67632	0.953951
259	PSSM-AC	0.927779	0.69266	0.614025	0.975938	0.663335	0.953313
260	AAIndex-OCTD	0.928937	0.709517	0.653458	0.971289	0.675595	0.953937
261	PSSM-SAA	0.927779	0.693822	0.618676	0.97528	0.664294	0.953639
262	AAIndex-OCTD	0.92547	0.683591	0.606182	0.974623	0.653024	0.953354
263	PSSM-OCTD	0.92547	0.683591	0.606182	0.974623	0.653024	0.95331
264	DPC	0.926048	0.685024	0.606182	0.975301	0.654987	0.953131
265	DPC	0.927203	0.691949	0.614936	0.975298	0.6611	0.953483
266	AAIndex-OCTD	0.930671	0.718249	0.662457	0.971956	0.685014	0.954367
267	PSSM-SAA	0.926633	0.692175	0.621566	0.973316	0.658287	0.955273
268	AAIndex-SAA	0.926633	0.692175	0.621566	0.973316	0.658287	0.955186
269	AAIndex-AC	0.926633	0.692175	0.621566	0.973316	0.658287	0.955056
270	S&F-AC	0.926633	0.692175	0.621566	0.973316	0.658287	0.955079
271	AAIndex-AC	0.927777	0.679132	0.575199	0.981966	0.656205	0.953111
272	DPC	0.927201	0.677191	0.575199	0.981302	0.653612	0.952453
273	PSSM-SAA	0.926625	0.689387	0.611989	0.975307	0.658821	0.952851
274	DPC	0.927779	0.695916	0.621291	0.975307	0.665541	0.952877
275	S&F-OCTD	0.928365	0.708799	0.657561	0.969995	0.675091	0.95415
276	DPC	0.929518	0.714198	0.66583	0.969991	0.679537	0.954401
277	AAIndex-AC	0.927209	0.697337	0.63081	0.972645	0.66271	0.954315
278	PSSM-AC	0.928364	0.702089	0.634976	0.973303	0.667978	0.954468
279	AAIndex-AC	0.928942	0.703692	0.634976	0.973974	0.670206	0.954384
280	AAIndex-AC	0.928942	0.703692	0.634976	0.973974	0.670206	0.954413
281	AAIndex-AC	0.927208	0.706232	0.657503	0.968642	0.669733	0.954069
282	PSSM-AC	0.928937	0.703097	0.627495	0.975249	0.671766	0.953466
283	PSSM-SAA	0.924314	0.676712	0.592228	0.975263	0.645392	0.952733
284	AAIndex-SAA	0.928935	0.70356	0.627495	0.975229	0.672298	0.953633
285	AAIndex-OCTD	0.928357	0.701734	0.627495	0.974569	0.669557	0.953605
286	PSSM-AC	0.928935	0.70356	0.627495	0.975229	0.672298	0.953648
287	AAIndex-SAA	0.924314	0.678863	0.596576	0.974585	0.64666	0.952903
288	PSSM-SAA	0.929515	0.704684	0.627495	0.97592	0.674012	0.953639
289	DPC	0.930091	0.706428	0.62774	0.976596	0.675697	0.953957
290	PSSM-AC	0.930669	0.709414	0.631662	0.976585	0.679153	0.953867
291	AAIndex-SAA	0.930091	0.706366	0.627495	0.976585	0.676033	0.953616
292	AAIndex-AC	0.929513	0.703603	0.623573	0.976585	0.67309	0.953446
293	AAIndex-AC	0.930091	0.70519	0.623573	0.977256	0.675336	0.953512
294	AAIndex-AC	0.928935	0.702412	0.623573	0.9759	0.671582	0.953463
295	AAIndex-SAA	0.930088	0.706855	0.628224	0.97657	0.676214	0.953157
296	PSSM-OCTD	0.925465	0.662669	0.553525	0.982695	0.642051	0.954006
297	PSSM-OCTD	0.925465	0.662669	0.553525	0.982695	0.642051	0.954012
298	AAIndex-AC	0.923733	0.64886	0.532213	0.984022	0.630507	0.952118
299	PSSM-OCTD	0.925465	0.662784	0.553222	0.982695	0.641504	0.954081
300	PSSM-AC	0.926043	0.664426	0.553222	0.983373	0.644054	0.954012
301	DPC	0.925465	0.66274	0.553222	0.982702	0.641509	0.953928
302	AAIndex-SAA	0.924887	0.661094	0.553222	0.982031	0.639065	0.953717
303	AAIndex-AC	0.924309	0.657087	0.548874	0.982031	0.63572	0.953798
304	PSSM-AC	0.923153	0.652381	0.544952	0.981353	0.630243	0.953784
305	S&F-AC	0.923153	0.652381	0.544952	0.981353	0.630243	0.953882
306	PSSM-AC	0.927199	0.678175	0.576355	0.981306	0.6534	0.952652
307	PSSM-SAA	0.923153	0.652381	0.544952	0.981353	0.630243	0.953654
308	DPC	0.922	0.675693	0.607093	0.970614	0.638175	0.946528
309	AAIndex-AC	0.926623	0.675969	0.576232	0.980642	0.65208	0.952355
310	DPC	0.924887	0.656224	0.541515	0.984029	0.637918	0.953619
311	AAIndex-SAA	0.924311	0.665234	0.56693	0.979315	0.639047	0.952211
312	DPC	0.924892	0.68343	0.605756	0.973949	0.649369	0.952696
313	PSSM-AC	0.92547	0.686985	0.610408	0.973949	0.652952	0.95267
314	DPC	0.928355	0.703464	0.636068	0.97326	0.669538	0.953931
315	PSSM-OCTD	0.927777	0.699425	0.628224	0.973938	0.665571	0.954095
316	AAIndex-AC	0.927777	0.699425	0.628224	0.973938	0.665571	0.954078
317	AAIndex-SAA	0.927777	0.699425	0.628224	0.973938	0.665571	0.954165
318	DPC	0.928357	0.684334	0.58089	0.981975	0.659097	0.951887
319	PSSM-SAA	0.928355	0.703891	0.637953	0.973303	0.669163	0.953876
320	DPC	0.926623	0.678134	0.576905	0.980633	0.651176	0.951134
321	AAIndex-OCTD	0.926623	0.678134	0.576905	0.980633	0.651176	0.951235
322	PSSM-AC	0.927779	0.69825	0.625517	0.974665	0.664919	0.954756
323	AAIndex-OCTD	0.927779	0.699298	0.629439	0.973999	0.665133	0.954837
324	PSSM-AC	0.928937	0.704835	0.637282	0.974001	0.670976	0.954638
325	AAIndex-OCTD	0.929515	0.706718	0.637282	0.974668	0.673738	0.954655
326	DPC	0.928359	0.70129	0.629439	0.974674	0.668511	0.954981
327	DPC	0.929513	0.704615	0.632631	0.975334	0.672744	0.956035
328	PSSM-AC	0.929513	0.706783	0.637527	0.97465	0.673979	0.956707
329	AAIndex-SAA	0.928935	0.705074	0.637527	0.97399	0.671597	0.956747
330	SAAC	0.929513	0.707005	0.637527	0.974656	0.674482	0.956895
331	AAIndex-OCTD	0.930669	0.712306	0.64537	0.97465	0.679778	0.956704
332	AAIndex-AC	0.931247	0.717253	0.654188	0.973978	0.684157	0.957154
333	AAIndex-OCTD	0.931247	0.717253	0.654188	0.973978	0.684157	0.957172
334	AAIndex-SAA	0.931825	0.719334	0.654369	0.974645	0.686913	0.957042
335	PSSM-AC	0.931247	0.716137	0.650021	0.974645	0.683921	0.957033
336	S&F-AC	0.931825	0.717371	0.649718	0.975323	0.685469	0.957206
337	DPC	0.930669	0.71442	0.650389	0.97399	0.680727	0.957253
338	DPC	0.930091	0.711319	0.646041	0.97399	0.677733	0.957426
339	PSSM-AC	0.930091	0.713178	0.650692	0.973318	0.679028	0.957553
340	DPC	0.932405	0.713117	0.628954	0.979364	0.68507	0.956046
341	AAIndex-SAA	0.928933	0.695828	0.609223	0.978659	0.667224	0.957004
342	S&F-AC	0.928933	0.695828	0.609223	0.978659	0.667224	0.957045
343	PSSM-AC	0.931827	0.709889	0.625032	0.979357	0.681502	0.955945
344	AAIndex-AC	0.930091	0.717499	0.663432	0.971296	0.6818	0.956124
345	AAIndex-OCTD	0.929516	0.710288	0.646041	0.973314	0.676174	0.957778
346	AAIndex-AC	0.931249	0.717512	0.654614	0.973992	0.684361	0.957749
347	AAIndex-SAA	0.930089	0.702065	0.617066	0.978659	0.673356	0.956799
348	PSSM-AC	0.930671	0.717404	0.658962	0.972654	0.682979	0.957437
349	AAIndex-OCTD	0.929511	0.698579	0.612415	0.978659	0.669852	0.956834
350	AAIndex-OCTD	0.928937	0.698258	0.616763	0.977343	0.668309	0.957152
351	AAIndex-AC	0.931827	0.706157	0.61573	0.980695	0.67939	0.956165
352	AAIndex-AC	0.932405	0.709761	0.620381	0.980695	0.682933	0.956133
353	AAIndex-SAA	0.928937	0.698258	0.616763	0.977343	0.668309	0.957048
354	DPC	0.932403	0.710009	0.620381	0.980675	0.682853	0.956046
355	DPC	0.928937	0.698457	0.617189	0.977343	0.668299	0.956583
356	PSSM-AC	0.930094	0.701122	0.61573	0.978688	0.67232	0.955893
357	SAAC	0.930094	0.717837	0.663128	0.971296	0.681745	0.955703
358	DPC	0.932405	0.727407	0.672431	0.972649	0.69351	0.956719
359	PSSM-AC	0.931827	0.724116	0.66778	0.972649	0.690098	0.956808
360	PSSM-OCTD	0.927204	0.693259	0.615975	0.975323	0.660836	0.955931
361	PSSM-SAA	0.931819	0.696934	0.592474	0.983996	0.674572	0.954877
362	DPC	0.931819	0.696934	0.592474	0.983996	0.674572	0.954851
363	SAAC	0.928935	0.695371	0.607216	0.978641	0.666315	0.955532
364	DPC	0.928357	0.692375	0.603294	0.978641	0.663297	0.955556
365	AAIndex-AC	0.929513	0.697017	0.607216	0.979312	0.668759	0.955449
366	PSSM-SAA	0.929513	0.699437	0.615788	0.977994	0.670109	0.95568
367	AAIndex-SAA	0.928935	0.696507	0.611867	0.977994	0.667133	0.955784
368	AAIndex-AC	0.928935	0.694534	0.607216	0.978655	0.666029	0.955723
369	PSSM-OCTD	0.928935	0.694534	0.607216	0.978655	0.666029	0.955697
370	PSSM-SAA	0.929515	0.69989	0.61573	0.977994	0.670016	0.95658
371	AAIndex-SAA	0.928937	0.71393	0.662702	0.969965	0.677088	0.955619
372	PSSM-OCTD	0.928935	0.694534	0.607216	0.978655	0.666029	0.955706
373	PSSM-AC	0.928937	0.696894	0.611809	0.977994	0.666999	0.95624
374	DPC	0.928359	0.693829	0.607887	0.977994	0.663938	0.956173
375	AAIndex-AC	0.928359	0.693829	0.607887	0.977994	0.663938	0.956211
376	PSSM-AC	0.928359	0.693829	0.607887	0.977994	0.663938	0.956216
377	AAIndex-SAA	0.928359	0.693829	0.607887	0.977994	0.663938	0.956196
378	DPC	0.928935	0.694868	0.607519	0.978655	0.666561	0.955579
379	DPC	0.928359	0.693046	0.607519	0.977997	0.664292	0.955218
380	S&F-AC	0.928935	0.694868	0.607519	0.978655	0.666561	0.955218
381	AAIndex-AC	0.928935	0.696069	0.611441	0.977994	0.667032	0.955082
382	AAIndex-OCTD	0.928935	0.696069	0.611441	0.977994	0.667032	0.955172
383	AAIndex-AC	0.928935	0.696069	0.611441	0.977994	0.667032	0.95516
384	AAIndex-AC	0.928362	0.701044	0.627618	0.974654	0.667292	0.954176
385	PSSM-AC	0.928357	0.693465	0.608003	0.977994	0.664473	0.955146
386	PSSM-SAA	0.927779	0.689886	0.603352	0.977994	0.660908	0.955368
387	PSSM-OCTD	0.928357	0.695808	0.613507	0.977334	0.665645	0.956043
388	PSSM-AC	0.927779	0.689886	0.603352	0.977994	0.660908	0.955553
389	DPC	0.930086	0.699943	0.61217	0.97931	0.672009	0.95611
390	S&F-AC	0.930086	0.699943	0.61217	0.97931	0.672009	0.956271
391	AAIndex-OCTD	0.930086	0.699943	0.61217	0.97931	0.672009	0.95639
392	AAIndex-SAA	0.930086	0.699943	0.61217	0.97931	0.672009	0.95639
393	PSSM-AC	0.930086	0.699943	0.61217	0.97931	0.672009	0.956346
394	DPC	0.931822	0.711974	0.629865	0.978641	0.683108	0.956932
395	DPC	0.931822	0.711974	0.629865	0.978641	0.683108	0.957074
396	DPC	0.930666	0.708443	0.629865	0.977339	0.67836	0.956874
397	DPC	0.932403	0.715277	0.632269	0.978632	0.685663	0.955864
398	AAIndex-SAA	0.927206	0.697275	0.631171	0.972658	0.663982	0.953472
399	AAIndex-AC	0.925467	0.694003	0.636855	0.96994	0.659708	0.952667
400	DPC	0.927199	0.702106	0.645918	0.970627	0.667065	0.952895
401	AAIndex-AC	0.924894	0.691065	0.628224	0.970635	0.65522	0.95346
402	PSSM-AC	0.926628	0.698955	0.636797	0.971307	0.664002	0.953365
403	DPC	0.926043	0.665415	0.557447	0.982644	0.644781	0.950303
404	PSSM-OCTD	0.930669	0.708956	0.628102	0.977294	0.678152	0.956182
405	DPC	0.930093	0.703953	0.619103	0.977972	0.67402	0.956479
406	DPC	0.931825	0.716151	0.640538	0.976659	0.684764	0.956632
407	AAIndex-OCTD	0.931825	0.716151	0.640538	0.976659	0.684764	0.956629
408	AAIndex-OCTD	0.932403	0.717738	0.640538	0.97733	0.68701	0.956722
409	PSSM-AC	0.932403	0.717738	0.640538	0.97733	0.68701	0.956707
410	S&F-OCTD	0.934137	0.722565	0.640538	0.979328	0.693524	0.956776
411	AAIndex-OCTD	0.934137	0.722565	0.640538	0.979328	0.693524	0.956776
412	AAIndex-AC	0.933559	0.720919	0.640538	0.978668	0.691336	0.956684
413	DPC	0.933559	0.719514	0.63619	0.979328	0.690651	0.956294
414	PSSM-AC	0.933559	0.719514	0.63619	0.979328	0.690651	0.956266
415	AAIndex-OCTD	0.932981	0.717868	0.63619	0.978668	0.688463	0.956297
416	AAIndex-SAA	0.932981	0.717868	0.63619	0.978668	0.688463	0.956216
417	DPC	0.932981	0.717868	0.63619	0.978668	0.688463	0.956176
418	SAAC	0.932981	0.715686	0.631539	0.979333	0.68652	0.956644
419	SAAC	0.930666	0.722847	0.67249	0.970661	0.686771	0.958597
420	DPC	0.930672	0.69041	0.579064	0.984667	0.669616	0.953247
421	DPC	0.93182	0.71478	0.638619	0.977328	0.683907	0.95781
422	DPC	0.933553	0.71953	0.637889	0.979335	0.69067	0.958058
423	DPC	0.931251	0.692483	0.57949	0.985338	0.672492	0.95301
424	PSSM-AC	0.928357	0.715658	0.672431	0.967974	0.677351	0.955307
425	PSSM-OCTD	0.927779	0.712593	0.66778	0.967974	0.673984	0.955388
426	AAIndex-SAA	0.932398	0.713451	0.629193	0.979335	0.684991	0.957662
427	AAIndex-SAA	0.932398	0.713451	0.629193	0.979335	0.684991	0.957616
428	AAIndex-AC	0.932398	0.713451	0.629193	0.979335	0.684991	0.957584
429	AAIndex-AC	0.932398	0.713451	0.629193	0.979335	0.684991	0.957648
430	S&F-AC	0.932398	0.713451	0.629193	0.979335	0.684991	0.957613
431	AAIndex-AC	0.931242	0.708555	0.624542	0.978657	0.679261	0.957599
432	DPC	0.931242	0.708555	0.624542	0.978657	0.679261	0.957576
433	DPC	0.931242	0.708555	0.624542	0.978657	0.679261	0.957512
434	PSSM-AC	0.931242	0.708555	0.624542	0.978657	0.679261	0.957446
435	DPC	0.932398	0.728975	0.677018	0.971992	0.694488	0.958043
436	DPC	0.930091	0.71738	0.663065	0.971354	0.681706	0.95804
437	DPC	0.930666	0.689539	0.576718	0.985363	0.670268	0.953532
438	PSSM-AC	0.931244	0.689364	0.57237	0.986718	0.672573	0.953671
439	AAIndex-SAA	0.927784	0.676243	0.565956	0.983322	0.656243	0.952623
440	S&F-OCTD	0.931247	0.720755	0.663246	0.972672	0.686004	0.958805
441	PSSM-SAA	0.928938	0.677747	0.561608	0.985338	0.659848	0.952863
442	DPC	0.929513	0.715904	0.663065	0.970667	0.67958	0.957671
443	AAIndex-AC	0.929513	0.715904	0.663065	0.970667	0.67958	0.957648
444	DPC	0.930666	0.720578	0.667897	0.971352	0.685103	0.958534
445	DPC	0.927779	0.706321	0.650565	0.970667	0.669939	0.957541
446	PSSM-SAA	0.928359	0.707996	0.65008	0.971327	0.671881	0.957408
447	AAIndex-OCTD	0.931244	0.69122	0.576718	0.986041	0.672923	0.953677
448	AAIndex-SAA	0.930666	0.689539	0.576718	0.985363	0.670268	0.953703
449	AAIndex-AC	0.928357	0.711324	0.658898	0.969985	0.674078	0.957097
450	AAIndex-AC	0.930091	0.7175	0.663549	0.971347	0.682213	0.957928
451	PSSM-OCTD	0.930088	0.716313	0.659079	0.972003	0.681363	0.957916
452	AAIndex-AC	0.930666	0.719526	0.663246	0.972003	0.684558	0.95787
453	AAIndex-SAA	0.930088	0.702624	0.61524	0.97865	0.674294	0.957198
454	DPC	0.92951	0.699249	0.611073	0.97865	0.671159	0.957163
455	DPC	0.930664	0.707666	0.624542	0.97799	0.679006	0.957374
456	AAIndex-AC	0.930088	0.704453	0.619891	0.97799	0.675819	0.957189
457	PSSM-SAA	0.931242	0.710957	0.629193	0.97799	0.68252	0.957261
458	DPC	0.93182	0.712783	0.62962	0.978668	0.684666	0.957117
459	PSSM-AC	0.930088	0.703083	0.61597	0.978668	0.674973	0.957175
460	SAAC	0.928932	0.696429	0.606971	0.978668	0.668371	0.957091
461	AAIndex-OCTD	0.928932	0.696429	0.606971	0.978668	0.668371	0.957146
462	DPC	0.929511	0.697527	0.606241	0.979346	0.670238	0.957625
463	S&F-OCTD	0.930089	0.700808	0.610589	0.979346	0.673271	0.957925
464	PSSM-AC	0.932978	0.699445	0.584806	0.986718	0.681661	0.954453
465	AAIndex-OCTD	0.933556	0.702414	0.588727	0.986718	0.684411	0.954297
466	AAIndex-OCTD	0.932978	0.699445	0.584806	0.986718	0.681661	0.954317
467	DPC	0.928362	0.685718	0.587999	0.980673	0.659173	0.955835
468	DPC	0.932978	0.699445	0.584806	0.986718	0.681661	0.954026
469	PSSM-AC	0.932978	0.699445	0.584806	0.986718	0.681661	0.953997
470	PSSM-OCTD	0.932978	0.699445	0.584806	0.986718	0.681661	0.95398
471	DPC	0.92951	0.700693	0.61524	0.977983	0.671409	0.957377
472	AAIndex-SAA	0.92951	0.70233	0.619588	0.977323	0.6724	0.957564
473	DPC	0.92951	0.70233	0.619588	0.977323	0.6724	0.957541
474	PSSM-OCTD	0.928933	0.699032	0.614937	0.977323	0.669166	0.957504
475	PSSM-AC	0.928933	0.699032	0.614937	0.977323	0.669166	0.957452
476	DPC	0.929511	0.700785	0.614937	0.977994	0.671974	0.957224
477	SAAC	0.929513	0.696624	0.602746	0.979997	0.669645	0.95789
478	AAIndex-OCTD	0.928935	0.694642	0.602746	0.97933	0.666628	0.957861
479	PSSM-SAA	0.928935	0.69493	0.602746	0.979323	0.667312	0.957792
480	AAIndex-OCTD	0.928935	0.69493	0.602746	0.979323	0.667312	0.957879
481	S&F-OCTD	0.928935	0.69493	0.602746	0.979323	0.667312	0.958118
482	PSSM-AC	0.928935	0.69493	0.602746	0.979323	0.667312	0.958063
483	DPC	0.930669	0.701308	0.606667	0.980668	0.675429	0.958375
484	PSSM-AC	0.930669	0.701308	0.606667	0.980668	0.675429	0.958222
485	AAIndex-AC	0.930667	0.702412	0.610834	0.980001	0.675116	0.95869
486	PSSM-SAA	0.93182	0.69636	0.584625	0.985336	0.677176	0.955195
487	PSSM-AC	0.930667	0.702412	0.610834	0.980001	0.675116	0.958485
488	AAIndex-AC	0.930667	0.702412	0.610834	0.980001	0.675116	0.958335
489	AAIndex-OCTD	0.931246	0.705608	0.615182	0.980001	0.678108	0.958323
490	SAAC	0.930667	0.702412	0.610834	0.980001	0.675116	0.958274
491	AAIndex-AC	0.930667	0.702412	0.610834	0.980001	0.675116	0.958228
492	AAIndex-OCTD	0.930667	0.702412	0.610834	0.980001	0.675116	0.958248
493	AAIndex-AC	0.932976	0.699636	0.584625	0.986692	0.682122	0.954984
494	S&F-AC	0.929511	0.697348	0.606667	0.97933	0.669261	0.958341
495	AAIndex-AC	0.931246	0.705803	0.615666	0.980001	0.67867	0.958361
496	AAIndex-OCTD	0.931246	0.705803	0.615666	0.980001	0.67867	0.958202
497	AAIndex-AC	0.931246	0.705803	0.615666	0.980001	0.67867	0.958332
498	PSSM-AC	0.931824	0.709114	0.619833	0.980001	0.681718	0.958372
499	DPC	0.930089	0.699101	0.606667	0.980001	0.672068	0.958433
500	AAIndex-AC	0.930674	0.712258	0.639867	0.975279	0.679951	0.950052
